# Supplementary material for: The Role of European Starlings (Sturnus vulgaris) in the Dissemination of Multidrug-Resistant Escherichia coli among Concentrated Animal Feeding Operations
Source: Sci Rep. 2020 May 15;10:8093. doi: 10.1038/s41598-020-64544-w (PMC7229194; doi:10.1038/s41598-020-64544-w)
Supplement: Supplementary file 1 — Supplementary information. [file 41598_2020_64544_MOESM1_ESM.xlsx]

## Sheet: Sheet1
Table S1. E. coli isolates collected from European starlings on CAFOs from CTX- and CIP-selection, and associated epidemiological and antimicrobial susceptibility data.
							Antimicrobial susceptibility phenotypeA
						Antibiotic class:	Aminoglycosides		β-lactam/β-lactamase inhibitor combinations	Carbapenems	Cephems				Fluoroquinolones	Folate pathway inhibitors	Fosfomycins	Monobactams	Nitrofurans	Penicillins		Phenicols	Quinolones	Tetracyclines
Isolate #	Field Sample ID (state, feedlot #, bird #)	Selection pressureB	Estimated herd size #	Estimated European starling flock size #		Antibiotic:	Gentamicin (GEN)	Tobramycin (TOB)	Amoxicillin-clavulanate (AMC)	Imipenem (IPM)	Cefazolin (CFZ)	Cefotaxime (CTX)	Cefoxitin (FOX)	Ceftazidime (CAZ)	Ciprofloxacin (CIP)	Sulfamethoxazole/Trimethoprim (SXT)	Fosfomycin (FOF)	Aztreonam (ATM)	Nitrofurantoin (NIT)	Ampicillin (AMP)	Piperacillin (PIP)	Chloramphenicol (CAM)	Nalidixic acid (NAL)	Tetracycline (TET)
1506	CO-1-01	CTX	60000	2331			S	S	R	S	R	R	R	R	S	S	S	R	S	R	R	R	S	R
1479	CO-2-05	CTX	50000	10117.8			S	S	R	S	R	R	R	R	S	S	S	I	S	R	R	R	S	R
1495	CO-2-29	CTX	50000	10117.8			S	S	R	S	R	R	R	R	S	S	S	I	S	R	R	S	S	R
1408	KS-1-02	CTX	18000	100000			S	S	I	S	R	R	S	S	I	S	R	I	S	R	R	R	R	R
1382	KS-1-03	CTX	18000	100000			S	S	S	S	R	R	S	R	S	S	S	R	S	R	R	R	S	R
1381	KS-1-06	CTX	18000	100000			S	S	I	S	R	R	S	I	R	S	S	R	S	R	R	R	R	R
1404	KS-1-07	CTX	18000	100000			S	S	R	S	R	R	R	R	I	S	S	R	S	R	R	R	I	R
1379	KS-1-09	CTX	18000	100000			S	S	S	S	R	R	S	I	R	S	S	R	S	R	R	R	R	R
1406	KS-1-12	CTX	18000	100000			S	S	R	S	R	R	R	R	I	S	S	R	R	R	R	R	I	R
1380	KS-1-13	CTX	18000	100000			S	S	S	S	R	R	S	R	S	S	S	R	S	R	R	R	S	R
1407	KS-1-15	CTX	18000	100000			S	S	R	S	R	R	R	R	S	S	S	R	S	R	R	R	R	R
1399	KS-1-20	CTX	18000	100000			S	S	I	S	R	R	S	S	I	S	S	R	S	R	R	R	I	R
1397	KS-1-21	CTX	18000	100000			S	S	S	S	R	R	S	R	S	S	S	R	S	R	R	R	S	R
1400	KS-1-24	CTX	18000	100000			S	S	R	S	R	R	R	R	S	S	S	R	S	R	R	S	S	S
1377	KS-1-27	CTX	18000	100000			S	S	S	S	R	R	S	R	S	I	S	R	S	R	R	R	R	R
1498	KS-2-11	CTX	28000	350000			S	S	R	S	R	R	R	R	S	S	S	I	S	R	I	R	S	R
1484	KS-2-14	CTX	28000	350000			S	S	R	S	R	R	R	R	S	S	S	I	S	R	R	R	R	R
1499	KS-2-15	CTX	28000	350000			S	S	R	S	R	R	R	R	S	I	S	R	S	R	R	R	S	R
1503	KS-2-19	CTX	28000	350000			S	S	R	S	R	R	R	R	S	S	S	R	S	R	R	R	S	R
1492	KS-2-20	CTX	28000	350000			S	S	I	S	R	R	S	R	S	S	S	R	I	R	R	R	S	R
1493	KS-2-24	CTX	28000	350000			S	S	R	S	R	R	R	R	S	I	S	I	S	R	R	R	R	R
1478	KS-2-25	CTX	28000	350000			R	R	R	S	R	R	R	R	S	S	S	R	S	R	R	R	S	R
1483	KS-2-30	CTX	28000	350000			S	S	R	S	R	R	R	R	S	S	S	I	S	R	R	R	S	R
3551	KS-7-32	CTX	68500	1000-5000			S	S	I	S	R	R	S	I	I	S	S	R	S	R	R	R	I	R
3612	KS-8-34	CTX	75000	7500			S	S	R	S	R	R	R	R	S	S	S	S	S	R	I	R	S	R
3611	KS-8-42	CTX	75000	7500			S	S	R	S	R	R	R	R	S	S	S	R	S	R	R	R	S	R
3613	KS-8-49	CTX	75000	7500			S	S	R	S	R	R	R	R	S	S	S	S	S	R	I	R	S	R
3614	KS-8-55	CTX	75000	7500			S	S	R	S	R	R	R	R	S	S	S	I	S	R	R	R	S	R
3556	MO-1-39	CTX	3000	1500			S	S	I	S	R	R	S	I	R	R	S	I	S	R	R	R	R	R
3553	MO-1-46	CTX	3000	1500			S	S	R	S	R	R	R	R	S	S	S	I	S	R	R	I	S	S
3549	MO-1-53	CTX	3000	1500			S	S	R	S	R	R	R	R	S	I	S	R	I	R	R	I	S	S
3548	MO-1-57	CTX	3000	1500			S	S	R	S	R	R	R	R	S	S	S	R	S	R	R	R	R	R
1413	TX-1-02	CTX	45000	48000			S	S	R	S	R	R	R	R	I	R	S	R	R	R	R	R	R	R
1414	TX-1-03	CTX	45000	48000			S	S	R	S	R	R	R	R	S	S	S	R	R	R	R	R	S	R
1390	TX-1-06	CTX	45000	48000			S	S	I	S	R	R	S	I	S	S	S	R	S	R	R	S	S	S
1388	TX-1-07	CTX	45000	48000			S	S	R	S	R	R	R	R	S	S	S	S	S	R	R	R	R	R
1412	TX-1-09	CTX	45000	48000			S	S	I	S	R	R	S	S	S	S	S	R	S	R	R	R	S	R
1401	TX-1-10	CTX	45000	48000			S	S	S	S	R	R	S	R	R	S	S	R	S	R	R	S	R	S
1385	TX-1-11	CTX	45000	48000			S	S	R	S	R	R	R	R	I	S	S	R	S	R	R	R	R	R
1410	TX-1-12	CTX	45000	48000			S	S	R	S	R	R	R	R	S	S	S	R	S	R	R	R	S	R
1375	TX-1-14	CTX	45000	48000			S	S	S	S	R	R	S	R	S	I	S	R	S	R	R	R	S	R
1391	TX-1-17	CTX	45000	48000			S	S	R	S	R	R	R	R	I	S	S	R	I	R	R	R	R	R
1393	TX-1-19	CTX	45000	48000			S	S	R	S	R	R	R	R	S	I	S	R	S	R	R	R	S	R
1402	TX-1-19	CTX	45000	48000			S	S	I	S	R	R	S	R	R	S	S	R	I	R	R	I	R	S
1384	TX-1-22	CTX	45000	48000			S	S	S	S	R	R	S	R	S	R	S	R	S	R	R	R	I	R
1389	TX-1-23	CTX	45000	48000			S	S	R	S	R	I	R	S	S	S	S	S	S	R	S	R	S	R
1386	TX-1-25	CTX	45000	48000			S	S	I	S	R	R	S	I	S	S	S	R	S	R	R	R	R	R
1395	TX-1-27	CTX	45000	48000			S	S	R	S	R	R	R	R	S	S	S	I	S	R	R	R	S	R
1383	TX-1-29	CTX	45000	48000			R	R	R	S	R	R	R	R	I	R	S	R	S	R	R	R	R	R
1392	TX-1-30	CTX	45000	48000			S	S	I	S	R	R	S	I	S	S	S	R	S	R	R	R	R	R
1415	TX-1-31	CTX	45000	48000			S	S	S	S	R	R	S	R	S	S	S	R	S	R	R	S	S	R
1416	TX-1-44	CTX	45000	48000			S	S	I	S	R	R	R	I	S	S	S	R	S	R	R	R	R	R
1470	TX-1-53	CTX	45000	48000			I	S	R	S	R	I	R	R	S	S	S	I	S	R	I	S	S	R
1473	TX-1-59	CTX	45000	48000			S	S	R	S	R	R	R	R	S	S	S	R	S	R	R	R	R	R
2962	TX-4-09	CTX	23000	5000			S	S	I	S	R	R	S	I	I	S	S	R	S	R	R	R	R	R
2963	TX-4-15	CTX	23000	5000			S	S	R	S	R	I	R	I	R	R	S	I	I	R	R	R	R	R
2966	TX-4-18	CTX	23000	5000			S	S	R	S	R	R	R	I	R	S	S	S	S	R	I	R	R	R
2961	TX-4-24	CTX	23000	5000			S	S	I	S	R	R	S	I	I	S	S	R	I	R	R	R	R	R
2960	TX-4-28	CTX	23000	5000			R	S	R	S	R	R	R	R	R	R	S	R	S	R	R	R	R	R
3544	TX-4-34	CTX	23000	5000			S	S	R	S	R	R	R	I	R	S	S	I	S	R	S	S	R	S
1573	CO-1-08	CIP	60000	2331			S	S	S	S	I	S	S	S	R	R	S	S	I	I	S	R	R	R
1584	CO-1-09	CIP	60000	2331			S	S	S	S	S	S	S	S	R	S	S	S	I	R	R	R	R	R
1572	CO-1-11	CIP	60000	2331			S	S	S	S	S	S	S	S	R	S	S	S	S	R	I	R	R	R
1619	CO-1-12	CIP	60000	2331			S	S	R	S	R	R	R	R	R	S	S	S	S	R	I	R	R	R
1620	CO-1-12	CIP	60000	2331			S	S	S	S	I	S	S	S	R	S	S	S	S	S	S	R	R	R
1587	CO-1-13	CIP	60000	2331			S	S	S	S	I	S	S	S	R	S	S	S	S	I	S	R	R	R
1586	CO-1-14	CIP	60000	2331			S	S	S	S	S	S	S	S	S	R	S	S	I	I	S	I	I	S
1621	CO-1-22	CIP	60000	2331			S	S	I	S	S	I	S	S	I	R	S	S	S	R	R	R	R	R
1629	CO-1-23	CIP	60000	2331			S	S	S	S	I	S	S	S	R	R	S	S	S	I	S	R	R	R
1632	CO-1-25	CIP	60000	2331			S	S	I	S	R	S	S	S	R	R	S	S	S	R	R	R	R	R
1578	CO-1-29	CIP	60000	2331			S	S	I	S	I	S	S	S	R	S	S	S	S	I	S	R	R	R
1582	CO-2-04	CIP	50000	10117.8			S	I	R	S	R	R	R	R	S	I	S	R	S	R	R	R	S	R
1626	CO-2-16	CIP	50000	10117.8			S	S	S	S	S	S	S	S	R	R	S	S	S	S	S	S	R	R
2116	CO-4-19	CIP	61000	15975			S	S	I	S	I	S	S	S	R	R	S	S	S	R	R	R	R	R
2291	CO-7-02	CIP	110000	14109			S	S	S	S	S	S	S	S	R	S	S	S	S	S	S	R	R	R
2290	CO-7-14	CIP	110000	14109			S	S	S	S	I	S	S	S	R	S	I	S	S	S	S	S	R	R
2288	CO-7-20	CIP	110000	14109			S	S	S	S	I	S	S	S	R	S	S	S	S	S	S	R	R	R
3083	IA-6-31	CIP	3000	10000			S	S	S	S	I	S	S	S	R	S	S	S	S	S	S	R	R	R
1466	KS-1-02	CIP	18000	100000			S	S	I	S	I	S	S	S	R	R	S	S	S	R	R	R	R	R
1467	KS-1-03	CIP	18000	100000			S	S	S	S	I	S	S	S	R	S	S	S	S	R	R	R	R	R
1427	KS-1-06	CIP	18000	100000			S	S	R	S	R	R	R	R	R	S	S	R	S	R	R	R	R	R
1454	KS-1-07	CIP	18000	100000			S	S	S	S	S	S	S	S	R	S	S	S	I	S	S	R	R	R
1443	KS-1-08	CIP	18000	100000			S	S	S	S	I	S	S	S	R	R	S	S	R	R	R	R	R	R
1428	KS-1-09	CIP	18000	100000			S	S	S	S	I	S	S	S	R	S	S	S	S	R	R	R	R	R
1429	KS-1-10	CIP	18000	100000			S	S	S	S	I	S	I	S	R	S	S	R	S	I	S	R	R	R
1456	KS-1-12	CIP	18000	100000			S	S	S	S	S	S	S	S	R	R	S	S	S	R	R	R	R	R
1430	KS-1-13	CIP	18000	100000			S	S	I	S	R	S	S	S	R	R	S	S	S	R	R	R	R	R
1440	KS-1-17	CIP	18000	100000			S	S	S	S	I	S	S	S	R	R	S	S	S	R	I	R	R	R
1438	KS-1-18	CIP	18000	100000			S	S	S	S	I	S	S	S	R	R	S	S	S	R	R	R	R	R
1446	KS-1-20	CIP	18000	100000			S	S	S	S	I	S	S	S	R	R	S	S	S	R	R	R	R	R
1448	KS-1-24	CIP	18000	100000			S	S	S	S	I	S	S	S	R	R	S	S	S	R	R	R	R	R
1437	KS-1-25	CIP	18000	100000			S	S	S	S	R	R	S	R	R	R	S	R	S	R	R	R	R	R
1445	KS-1-30	CIP	18000	100000			S	S	S	S	I	S	S	S	R	S	S	S	S	R	R	R	R	R
1634	KS-2-02	CIP	28000	350000			S	S	S	S	I	S	S	S	R	R	S	S	S	R	R	R	R	R
1640	KS-2-02	CIP	28000	350000			S	S	R	S	R	R	R	R	S	I	I	I	S	R	R	R	S	R
1611	KS-2-03	CIP	28000	350000			S	S	I	S	I	S	S	S	R	R	S	S	S	R	R	R	R	S
1609	KS-2-04	CIP	28000	350000			S	S	S	S	S	S	S	S	R	R	S	S	S	R	R	R	R	R
1575	KS-2-05	CIP	28000	350000			S	S	I	S	I	S	S	S	R	R	S	S	S	R	R	R	R	R
1636	KS-2-07	CIP	28000	350000			S	S	I	S	I	S	S	S	R	R	S	S	S	R	R	R	R	R
1633	KS-2-08	CIP	28000	350000			S	S	I	S	I	S	S	S	R	R	S	S	S	R	R	R	R	R
1612	KS-2-10	CIP	28000	350000			S	S	S	S	S	S	S	S	R	S	S	S	S	S	S	S	R	R
1622	KS-2-11	CIP	28000	350000			S	S	S	S	S	S	S	S	R	R	S	S	S	S	S	R	R	R
1610	KS-2-12	CIP	28000	350000			S	S	S	S	I	S	S	S	R	R	S	S	S	R	R	R	R	R
1613	KS-2-14	CIP	28000	350000			R	R	S	S	I	S	S	S	R	S	S	S	S	R	R	R	R	R
1624	KS-2-16	CIP	28000	350000			S	S	S	S	I	S	I	S	R	S	I	S	I	I	S	R	R	R
1604	KS-2-17	CIP	28000	350000			S	S	I	S	S	S	S	S	I	R	S	S	S	R	R	R	R	R
1605	KS-2-17	CIP	28000	350000			S	S	I	S	S	S	S	S	R	R	S	S	I	R	R	R	R	R
1614	KS-2-18	CIP	28000	350000			S	S	I	S	I	R	S	S	R	R	S	S	I	R	R	R	R	R
1625	KS-2-19	CIP	28000	350000			S	S	I	S	I	S	S	S	R	R	S	S	S	R	R	R	R	R
1616	KS-2-20	CIP	28000	350000			S	S	S	S	S	S	S	S	R	S	S	S	S	S	S	S	R	R
1628	KS-2-22	CIP	28000	350000			S	S	I	S	I	S	S	S	R	R	S	S	S	R	R	R	R	R
1617	KS-2-24	CIP	28000	350000			S	S	S	S	S	S	S	S	R	S	S	S	S	I	S	R	R	R
1615	KS-2-25	CIP	28000	350000			S	S	I	S	I	S	S	S	R	R	S	S	S	R	R	R	R	R
1571	KS-2-26	CIP	28000	350000			S	S	S	S	S	S	S	S	R	R	S	S	S	S	S	R	R	R
1606	KS-2-29	CIP	28000	350000			S	S	I	S	I	S	S	S	R	R	S	S	S	R	R	R	R	R
1608	KS-2-30	CIP	28000	350000			S	S	R	S	R	R	R	R	R	R	S	R	S	R	I	R	R	R
2125	KS-3-01	CIP	19999	926.4			S	S	R	S	R	R	R	R	R	S	S	R	S	R	R	R	R	R
2127	KS-3-03	CIP	19999	926.4			S	S	S	S	I	S	S	S	R	I	S	S	I	S	S	R	R	R
2119	KS-3-04	CIP	19999	926.4			S	I	R	S	R	R	R	R	I	R	S	S	S	R	R	R	R	R
2137	KS-3-07	CIP	19999	926.4			S	S	S	S	I	S	S	S	R	S	S	S	S	S	S	R	R	R
2129	KS-3-08	CIP	19999	926.4			S	S	I	S	R	R	S	R	R	R	S	R	I	R	R	R	R	R
2128	KS-3-09	CIP	19999	926.4			S	S	I	S	R	S	I	S	R	R	S	S	I	R	R	R	R	R
2130	KS-3-10	CIP	19999	926.4			S	S	S	S	I	S	I	S	R	S	R	S	I	S	S	R	R	R
2136	KS-3-11	CIP	19999	926.4			S	S	S	S	I	S	S	S	R	S	S	S	S	S	S	R	R	R
2138	KS-3-12	CIP	19999	926.4			S	S	I	S	I	S	I	S	R	R	S	S	S	R	R	R	R	R
2126	KS-3-13	CIP	19999	926.4			S	S	S	S	I	S	S	S	R	S	S	S	S	S	S	S	R	R
2124	KS-3-15	CIP	19999	926.4			S	S	R	S	R	R	R	R	R	S	S	R	I	R	R	R	R	R
2135	KS-3-16	CIP	19999	926.4			S	S	I	S	I	S	S	S	R	R	S	S	I	R	R	R	R	R
2118	KS-3-17	CIP	19999	926.4			S	S	I	S	I	S	S	S	R	R	S	S	S	R	R	R	R	R
2140	KS-3-19	CIP	19999	926.4			S	S	I	S	I	S	S	S	R	R	S	S	I	R	R	R	R	R
2120	KS-3-20	CIP	19999	926.4			S	S	S	S	R	S	S	S	R	S	S	S	I	R	R	R	R	R
2121	KS-3-20	CIP	19999	926.4			S	S	S	S	R	S	S	S	R	S	S	S	I	R	R	R	R	R
2132	KS-3-21	CIP	19999	926.4			S	S	I	S	I	S	S	S	R	R	S	S	I	R	R	R	R	R
2122	KS-3-22	CIP	19999	926.4			S	S	I	S	I	S	S	S	R	R	S	S	S	R	R	R	R	R
2131	KS-3-23	CIP	19999	926.4			S	S	I	S	I	S	S	S	R	R	S	S	I	R	R	R	R	R
2123	KS-3-24	CIP	19999	926.4			S	S	I	S	I	S	S	S	R	R	S	S	S	R	R	R	R	R
2142	KS-3-25	CIP	19999	926.4			S	S	I	S	I	S	S	S	R	R	S	S	S	R	R	R	R	R
2139	KS-3-26	CIP	19999	926.4			S	S	I	S	I	S	S	S	R	R	S	S	S	R	R	R	R	R
2309	KS-5-09	CIP	30000	39359.2			S	S	S	S	I	S	S	S	R	R	S	S	S	S	S	R	R	R
2312	KS-5-26	CIP	30000	39359.2			S	I	S	S	I	S	S	S	R	R	S	S	I	S	S	S	R	R
2310	KS-5-30	CIP	30000	39359.2			S	S	S	S	S	S	S	S	R	R	S	S	S	S	S	R	R	R
3261	KS-5-31	CIP	30000	39359.2			S	S	S	S	S	S	S	S	R	R	S	S	S	S	S	R	R	R
3246	KS-5-36	CIP	30000	39359.2			S	S	S	S	I	S	S	S	R	R	S	S	S	I	S	R	R	R
3248	KS-5-37	CIP	30000	39359.2			S	S	S	S	I	S	S	S	R	R	S	S	S	S	S	R	R	R
3242	KS-5-40	CIP	30000	39359.2			S	S	S	S	I	S	S	S	R	S	S	S	R	S	S	S	R	R
3245	KS-5-40	CIP	30000	39359.2			S	S	S	S	I	S	S	S	R	R	S	S	S	S	S	R	R	R
3259	KS-5-41	CIP	30000	39359.2			R	R	I	S	R	R	S	R	R	R	S	R	S	R	R	R	R	R
3256	KS-5-42	CIP	30000	39359.2			R	I	S	S	S	S	S	S	S	R	S	S	S	R	S	R	R	R
3262	KS-5-46	CIP	30000	39359.2			S	S	I	S	I	S	S	S	R	S	S	S	I	R	R	R	R	R
3244	KS-5-47	CIP	30000	39359.2			S	S	S	S	I	S	S	S	R	R	S	S	S	S	S	R	R	R
3254	KS-5-48	CIP	30000	39359.2			S	S	I	S	I	S	S	S	R	R	S	S	S	S	S	R	R	R
3253	KS-5-52	CIP	30000	39359.2			S	S	S	S	I	S	S	S	R	R	S	S	S	S	S	R	R	R
3243	KS-5-55	CIP	30000	39359.2			S	S	S	S	I	S	S	S	R	R	S	S	I	S	S	S	R	R
3249	KS-5-56	CIP	30000	39359.2			S	S	I	S	I	S	S	S	R	R	S	S	I	R	R	S	R	R
3257	KS-5-56	CIP	30000	39359.2			S	S	S	S	S	S	S	S	R	S	S	S	S	S	S	S	R	R
3615	KS-8-55	CIP	75000	7500			S	S	S	S	S	S	S	S	R	R	S	S	S	S	S	R	R	R
2645	MO-1-14	CIP	3000	1500			S	S	S	S	I	S	S	S	R	S	S	S	S	R	R	R	R	R
2646	MO-1-23	CIP	3000	1500			S	S	S	S	R	S	S	S	R	S	S	S	S	R	R	R	R	R
3562	MO-1-39	CIP	3000	1500			S	S	S	S	I	S	S	S	R	S	S	S	S	R	R	R	R	R
3565	MO-1-57	CIP	3000	1500			S	S	S	S	S	S	S	S	R	R	S	S	S	S	S	R	R	R
3449	MO-2-35	CIP	600	4989			S	S	S	S	I	S	S	S	R	S	S	S	S	S	S	R	R	R
1462	TX-1-02	CIP	45000	48000			S	S	S	S	R	R	S	R	R	R	S	R	S	R	R	R	R	R
1464	TX-1-03	CIP	45000	48000			S	S	S	S	S	S	S	S	R	S	S	S	S	R	R	S	R	R
1420	TX-1-06	CIP	45000	48000			S	S	S	S	I	S	S	S	R	R	S	S	I	R	R	R	R	R
1423	TX-1-07	CIP	45000	48000			S	S	R	S	R	I	R	I	R	S	S	I	S	R	R	R	R	R
1424	TX-1-07	CIP	45000	48000			S	S	R	S	R	R	R	R	R	S	I	I	I	R	R	R	R	R
1458	TX-1-09	CIP	45000	48000			S	S	S	S	S	S	S	S	R	R	S	S	S	S	S	R	R	R
1459	TX-1-09	CIP	45000	48000			S	S	I	S	R	S	I	S	R	S	S	S	I	R	R	I	R	R
1435	TX-1-10	CIP	45000	48000			S	S	I	S	I	S	I	S	R	R	S	S	R	R	R	R	R	R
1451	TX-1-10	CIP	45000	48000			S	S	I	S	R	R	S	R	R	S	S	R	I	R	R	R	R	R
1432	TX-1-11	CIP	45000	48000			S	S	I	S	R	S	S	S	R	R	S	S	I	R	R	R	R	R
1460	TX-1-12	CIP	45000	48000			S	S	I	S	R	R	S	R	R	S	S	R	I	R	R	R	R	R
1444	TX-1-13	CIP	45000	48000			S	S	R	S	R	R	R	R	R	I	S	I	R	R	R	R	R	R
1442	TX-1-14	CIP	45000	48000			S	S	R	S	R	R	R	R	R	S	S	I	R	R	R	R	R	R
1418	TX-1-15	CIP	45000	48000			S	S	I	S	R	I	R	S	R	S	S	S	I	R	R	R	R	R
1433	TX-1-17	CIP	45000	48000			S	S	S	S	S	S	S	S	R	R	S	S	R	R	R	R	R	R
1450	TX-1-18	CIP	45000	48000			S	S	R	S	R	R	R	R	R	S	S	I	S	R	R	R	R	R
1452	TX-1-19	CIP	45000	48000			S	S	I	S	I	S	S	S	R	R	S	S	I	R	R	R	R	R
1453	TX-1-19	CIP	45000	48000			S	S	S	S	I	S	I	S	R	S	S	S	I	I	S	R	R	R
1441	TX-1-20	CIP	45000	48000			S	S	I	S	R	S	S	S	R	R	S	S	I	R	R	R	R	R
1434	TX-1-22	CIP	45000	48000			S	S	I	S	I	S	S	S	R	I	S	S	I	R	R	R	R	R
1419	TX-1-23	CIP	45000	48000			S	S	I	S	R	S	S	S	R	R	S	S	I	R	R	R	R	R
1425	TX-1-23	CIP	45000	48000			S	S	I	S	I	S	S	S	R	R	S	S	I	R	R	R	R	R
1421	TX-1-26	CIP	45000	48000			S	S	R	S	R	R	R	I	R	S	S	R	I	R	R	R	R	R
1422	TX-1-26	CIP	45000	48000			S	S	S	S	I	S	S	S	R	R	S	S	R	R	R	R	R	R
1449	TX-1-27	CIP	45000	48000			S	S	S	S	I	S	S	S	R	R	S	S	I	R	R	R	R	R
1431	TX-1-29	CIP	45000	48000			S	S	I	S	R	S	S	S	R	R	S	S	I	R	R	R	R	R
1417	TX-1-30	CIP	45000	48000			I	S	R	S	R	R	R	R	R	R	S	I	R	R	R	R	R	R
1461	TX-1-31	CIP	45000	48000			S	S	I	S	R	S	I	S	R	R	S	S	R	R	R	R	R	R
1465	TX-1-39	CIP	45000	48000			S	S	R	S	R	S	I	S	I	R	S	S	R	R	S	S	R	R
1563	TX-1-53	CIP	45000	48000			S	S	I	S	S	S	S	S	R	R	S	S	S	I	S	R	R	R
1567	TX-1-59	CIP	45000	48000			S	S	R	S	R	R	R	R	R	I	S	R	R	R	R	R	R	R
1574	TX-1-60	CIP	45000	48000			S	S	I	S	R	S	S	S	R	R	S	S	I	R	R	R	R	R
1588	TX-2-09	CIP	70000	10000			S	I	S	S	S	S	S	S	R	R	S	S	R	S	S	R	R	R
1589	TX-2-09	CIP	70000	10000			S	S	I	S	R	S	R	S	R	S	S	S	R	R	R	R	R	R
1600	TX-2-10	CIP	70000	10000			S	S	I	S	R	R	S	R	R	S	S	R	I	R	R	R	R	R
1603	TX-2-10	CIP	70000	10000			S	S	I	S	R	S	S	S	R	S	S	S	I	R	R	R	R	R
1590	TX-2-12	CIP	70000	10000			S	S	I	S	R	S	R	S	R	S	S	S	I	R	R	I	R	R
1591	TX-2-12	CIP	70000	10000			S	S	I	S	R	R	S	R	R	S	S	R	I	R	R	R	R	R
1596	TX-2-15	CIP	70000	10000			S	S	I	S	R	R	S	R	R	S	S	R	I	R	R	R	R	R
1597	TX-2-15	CIP	70000	10000			S	S	I	S	R	S	R	S	R	I	S	S	S	R	R	R	R	R
1594	TX-2-18	CIP	70000	10000			S	S	R	S	R	R	R	R	R	R	S	I	I	R	R	R	R	R
1595	TX-2-18	CIP	70000	10000			S	S	R	S	R	R	R	R	R	S	S	I	S	R	R	R	R	R
1601	TX-2-19	CIP	70000	10000			S	S	I	S	R	S	S	S	R	R	S	S	I	R	R	R	R	R
1602	TX-2-19	CIP	70000	10000			S	S	I	S	R	S	S	S	R	S	S	S	I	R	R	R	R	R
1592	TX-2-27	CIP	70000	10000			S	S	I	S	R	S	S	S	R	R	S	S	R	R	R	R	R	R
1593	TX-2-27	CIP	70000	10000			S	S	I	S	I	S	S	S	R	R	S	S	I	R	R	R	R	R
1598	TX-2-30	CIP	70000	10000			I	S	R	S	R	R	R	R	R	R	S	R	S	R	R	R	R	R
1599	TX-2-30	CIP	70000	10000			S	S	R	S	R	R	R	R	R	R	S	R	S	R	R	R	R	R
2968	TX-4-09	CIP	23000	5000			R	R	I	S	R	S	S	S	R	R	S	S	S	R	R	R	R	R
2970	TX-4-12	CIP	23000	5000			S	S	R	S	R	R	S	R	I	S	S	R	R	R	R	R	R	R
2971	TX-4-18	CIP	23000	5000			S	S	R	S	R	R	R	R	R	I	S	I	S	R	R	R	R	R
2973	TX-4-24	CIP	23000	5000			S	S	S	S	S	S	R	S	R	R	S	S	I	I	S	I	R	R
2969	TX-4-28	CIP	23000	5000			S	S	R	S	R	R	R	R	R	S	S	I	S	R	R	R	R	R
2967	TX-4-29	CIP	23000	5000			S	S	R	S	R	R	S	R	I	S	S	R	S	R	R	R	R	R
3453	TX-4-34	CIP	23000	5000			S	S	R	S	R	R	R	R	R	R	S	I	I	R	I	I	R	S
3457	TX-4-34	CIP	23000	5000			S	S	R	S	R	R	R	R	R	S	S	I	I	R	R	I	R	S
3455	TX-4-52	CIP	23000	5000			S	S	I	S	R	S	S	S	R	R	S	S	S	R	R	R	R	R
3463	TX-4-52	CIP	23000	5000			S	S	I	S	R	S	S	S	R	R	S	S	S	R	R	R	R	R
3450	TX-4-55	CIP	23000	5000			S	S	I	S	R	S	I	S	R	R	S	S	S	R	R	R	R	R
1565	TX-6-03	CIP	67000	3000			S	S	I	S	R	S	S	S	R	S	S	S	I	R	R	R	R	R
1576	TX-6-18	CIP	67000	3000			R	I	I	S	R	S	S	S	R	S	S	S	S	R	R	R	R	R
1566	TX-6-22	CIP	67000	3000			S	S	R	S	R	R	I	I	R	S	S	R	I	R	R	R	R	R
1631	TX-6-24	CIP	67000	3000			S	S	S	S	I	S	S	S	R	S	S	S	S	I	S	R	R	R
1570	TX-6-26	CIP	67000	3000			S	S	R	S	R	S	S	S	R	R	S	S	R	R	R	R	R	R
2133	TX-7-20	CIP	10000	500			S	S	S	S	S	S	R	S	R	S	S	S	R	S	S	R	R	R
2134	TX-7-29	CIP	10000	500			R	R	I	S	I	S	S	S	R	I	S	S	I	I	S	R	R	R
2115	TX-7-30	CIP	10000	500			S	I	S	S	I	S	I	S	R	R	S	S	I	I	S	R	R	R
3458	TX-7-31	CIP	10000	500			R	R	R	S	R	R	R	R	R	I	S	R	S	R	R	R	R	R
3452	TX-7-32	CIP	10000	500			S	S	S	S	S	S	S	S	R	R	S	S	S	S	S	R	R	R
3460	TX-7-32	CIP	10000	500			R	R	R	S	R	R	R	R	R	S	S	R	S	R	R	R	R	R
3461	TX-7-32	CIP	10000	500			S	S	R	S	R	S	S	S	R	R	S	S	I	R	R	R	R	R
3454	TX-7-35	CIP	10000	500			R	R	I	S	R	S	S	S	R	R	S	S	S	R	R	R	R	R
3459	TX-7-35	CIP	10000	500			R	R	I	S	R	S	I	S	R	R	S	S	S	R	R	R	R	R
3448	TX-7-40	CIP	10000	500			S	I	I	S	I	S	S	S	R	R	S	S	I	I	S	R	R	R
3456	TX-7-40	CIP	10000	500			S	S	I	S	I	S	S	S	R	R	S	S	S	I	S	R	R	R
AQualified antimicrobial susceptibility established through CLSI breakpoints. S is sensitive, I is intermediate resistance, R is clinically significant resistance.
BIsolates were specifically selected from European starling gastrointestinal contents by culture with sub-minimal inhibitory concentrations of CTX and CIP.
