# Supplementary material for: The Role of European Starlings (Sturnus vulgaris) in the Dissemination of Multidrug-Resistant Escherichia coli among Concentrated Animal Feeding Operations
Source: Sci Rep. 2020 May 15;10:8093. doi: 10.1038/s41598-020-64544-w (PMC7229194; doi:10.1038/s41598-020-64544-w)
Supplement: Supplementary file 2 — Supplementary information2. [file 41598_2020_64544_MOESM2_ESM.xlsx]

## Sheet: Sheet1
Table S2. Phenotypic and genotypic profiles of E. coli isolates with resistance to β-lactam antibiotics.
Antibiogram#	State (# isolates, # birds, # farms)	Antibiograms to β-lactams	bla genes by PCR (# isolates)	PCR phylotype(s) (# isolates)
1	KS (1, 1, 1)	CFZA-CTX-AMP-AMCA-PIP		B1 (1)
2	KS (1, 1, 1)	CFZA-FOXA-ATM-AMPA		B1 (1)
3	KS (1, 1, 1); TX (1, 1, 1)	CFZA-FOXA-AMP-AMCA-PIP	blaTEM (1)	B1 (2)
4	KS (20, 17, 4); TX (4, 4, 2); CO (1, 1, 1)	CFZA-AMP-AMCA-PIP	blaTEM (6)	A (1); B1 (22); D (2)
5	KS (1, 1, 1)	CFZA-AMP-PIPA	blaTEM (1)	A (1)
6	KS (10, 10, 2); TX (3, 3, 1); MO (2, 2, 1)	CFZA-AMP-PIP	blaTEM (14)	A (3); B1 (8); D (4)
7	TX (2, 2, 2)	CFZ-CTXA-CAZA-FOX-ATMA-AMP-AMC-PIP		B1 (1); D (1)
8	TX (1, 1, 1)	CFZ-CTXA-CAZ-FOX-ATMA-AMP-AMC-PIPA	blaCMY (1)	B1 (1)
9	TX (1, 1, 1)	CFZ-CTXA-FOX-AMP-AMCA-PIP	blaTEM (1)	B1 (1)
10	TX (1, 1, 1)	CFZ-CTXA-FOX-AMP-AMC	blaCMY (1)	B1 (1)
11	TX (1, 1, 1)	CFZ-CTX-CAZA-FOXA-ATM-AMP-AMC-PIP	blaCTX-M (1); blaTEM (1)	B1 (1)
12	TX (1, 1, 1)	CFZ-CTX-CAZA-FOX-ATMA-AMP-AMC	blaCMY (1)	B1 (1)
13	TX (1, 1, 1)	CFZ-CTX-CAZA-FOX-ATM-AMP-AMCA-PIP	blaCTX-M (1); blaTEM (1)	D (1)
14	TX (1, 1, 1)	CFZ-CTX-CAZA-FOX-ATM-AMP-AMC-PIP		B1 (1)
15	TX (1, 1, 1)	CFZ-CTX-CAZA-FOX-AMP-AMC-PIPA	blaCMY (1)	B1 (1)
16	MO (1, 1, 1)	CFZ-CTX-CAZA-ATMA-AMP-AMCA-PIP	blaCTX-M (1); blaTEM (1)	A (1)
17	KS (2, 2, 2), TX (5, 5, 2)	CFZ-CTX-CAZA-ATM-AMP-AMCA-PIP	blaCTX-M (7); blaTEM (5)	A (2); B1 (4); D (1)
18	KS (1, 1, 1)	CFZ-CTX-CAZA-ATM-AMP-PIP	blaCTX-M (1); blaTEM (1)	B1 (1)
19	KS (1, 1, 1); TX (1, 1, 1)	CFZ-CAZ-FOX-ATMA-AMP-AMC-PIPA	blaCMY (2)	B1 (1); D (1)
20	KS (5, 5, 2); TX (11, 7, 3); CO (2, 2, 1); MO (1, 1, 1)	CFZ-CAZ-FOX-ATMA-AMP-AMC-PIP	blaCMY (15); blaTEM (6)	A (1); B1 (15); D (3)
21	KS (1, 1, 1)	CFZ-CTX-CAZ-FOX-ATM-AMP-AMC-PIPA	blaCMY (1); blaTEM (1)	B1 (1)
22	KS (11, 9, 4); TX (14, 12, 4); CO (2, 2, 2); MO (2, 2)	CFZ-CTX-CAZ-FOX-ATM-AMP-AMC-PIP	blaCMY (27); blaCTX-M (1); blaTEM (10)	A (4); B1 (13); D (12)
23	KS (2, 2, 1); CO (1, 1, 1)	CFZ-CTX-CAZ-FOX-AMP-AMC-PIPA	blaCMY (3)	A (2); B1 (1)
24	KS (1, 1, 1); TX (1, 1, 1)	CFZ-CTX-CAZ-FOX-AMP-AMC-PIP	blaCMY (2)	D (2)
25	KS (3, 3, 3); TX (6, 4, 2)	CFZ-CTX-CAZ-ATM-AMP-AMCA-PIP	blaCMY (1); blaCTX-M (7); blaTEM (6)	A (2); B1 (7)
26	TX (2, 2, 1)	CFZ-CTX-CAZ-ATM-AMP-AMC-PIP	blaCTX-M (2); blaTEM (2)	B1 (2)
27	KS (5, 5, 1); TX (5, 5, 1)	CFZ-CTX-CAZ-ATM-AMP-PIP	blaCMY (1); blaCTX-M (9); blaTEM (3)	A (3); C (1); D (6)
28	KS (1, 1, 1)	CFZ-CTX-ATMA-AMP-AMCA-PIP	blaCTX-M (1); blaTEM (1)	D (1)
29	KS (1, 1, 1); TX (1, 1, 1)	CFZ-CTX-ATM-AMP-AMCA-PIP	blaCTX-M (1); blaTEM (2)	A (1); B2 (1)
30	KS (1, 1, 1); TX (4, 4, 3)	CFZ-FOXA-AMP-AMCA-PIP	blaCTX-M (1); blaTEM (3)	B1 (5)
31	TX (1, 1, 1)	CFZ-FOXA-AMP-AMC		B1 (1)
32	TX (3, 3, 1)	CFZ-FOX-AMP-AMCA-PIP	blaTEM (2)	B1 (3)
33	KS (1, 1, 1); TX (15, 13, 6); CO (1, 1, 1)	CFZ-AMP-AMCA-PIP	blaCTX-M (2); blaTEM (13)	A (1); B1 (15); D (1)
34	TX (2, 2, 2)	CFZ-AMP-AMC-PIP	blaTEM (1)	B1 (1); D (1)
35	KS (2, 1, 1); MO (1, 1, 1)	CFZ-AMP-PIP	blaTEM (3)	B1 (3)
36	CO (1, 1, 1)	CTXA-AMP-AMCA-PIP		B1 (1)
37	TX (1, 1, 1)	FOX-AMPA		B1 (1)
38	TX (1, 1, 1)	FOX		A (1)
39	KS (2, 1, 1)	AMP-AMCA-PIP		B1 (2)
40	CO (1, 1, 1)	AMP-PIPA	blaTEM (1)	A (1)
41	KS (2, 2, 2); TX (2, 2, 1); CO (1, 1, 1)	AMP-PIP	blaTEM (4)	A (5)
42	KS (1, 1, 1)	AMP		B1 (1)
adenotes intermediate resistance.
