# Supplementary material for: The Role of European Starlings (Sturnus vulgaris) in the Dissemination of Multidrug-Resistant Escherichia coli among Concentrated Animal Feeding Operations
Source: Sci Rep. 2020 May 15;10:8093. doi: 10.1038/s41598-020-64544-w (PMC7229194; doi:10.1038/s41598-020-64544-w)
Supplement: Supplementary file 4 — Supplementary information4. [file 41598_2020_64544_MOESM4_ESM.xlsx]

## Sheet: spine.statistics.txt
Table S4. Genome and coding sequence similarity of highly similar isolate groups identified from phylogenetic analysis.
Isolate ID	Location	Isolate genome length (bp)	Shared or unique genome	Genome length (bp)	% total bp	% GC	# CDS (coding sequences)	% total CDS	Farm distance between isolates
1412	TX1	4750984	accessory	133082	0.0280115	0.477713	157	0.0354082	183 km
			core	4610888	0.970512	0.50838	4277	0.964592
3551	KS7	4613937	accessory	6931	0.00150219	0.403116	5	0.00117316
			core	4601881	0.997387	0.508426	4257	0.998827
Shared Core Genome				4610888		0.50838	4277
1598	TX2	5142241	accessory	52489	0.0102074	0.476214	45	0.0093985	169 km
			core	5086224	0.989107	0.507703	4743	0.990602
2960	TX4	5085582	accessory	733	0.000144133	0.387449	0	0
			core	5078913	0.998689	0.507611	4726	1
Shared Core Genome				5086224		0.507703	4743
2963	TX4	5229225	accessory	19779	0.0037824	0.424	20	0.00408413	159 km
			core	5199605	0.994336	0.507	4877	0.995916
1421	TX1	5226087	accessory	9982	0.191003	0.497	15	0.00306373
			core	5207594	0.996461	0.507	4881	0.996936
1423	TX1	5227387	accessory	14746	0.00282091	0.439	18	0.00367797
			core	5203166	0.995367	0.507	4876	0.996322
Shared Core Genome				5199605		0.507	4877
1450	TX1	4936189	accessory	485	9.82539e-05	0.703093	0	0	21 km
			core	4932721	0.999297	0.506619	4635	1
1594	TX2	4926743	accessory	470	9.53977e-05	0.42766	1	0.000215424
			core	4923572	0.999356	0.506582	4641	0.999785
Shared Core Genome				4932721		0.506619	4635
1399	KS2	4880306	accessory	397780	0.0815072	0.469	330	0.073025	0 km
			core	4431752	0.908089	0.512	4189	0.926975
1640	KS2	5127620	accessory	740340	0.144383	0.48	794	0.165693
			core	4357917	0.849891	0.512	3998	0.834307
Shared Core Genome				4431752		0.512	4189
3612	KS8	4990115	accessory	2832	0.000567522	0.534958	0	0	0 km
			core	4981671	0.998308	0.505904	4711	1
3613	KS8	4994290	accessory	3805	0.00076187	0.411301	2	0.000424989
			core	4984216	0.997983	0.505938	4704	0.999575
Shared Core Genome				4981671		0.505904	4711
3549	MO1	4935182	accessory	2326	0.00047131	0.579966	0	0	0 km
			core	4931052	0.999163	0.506533	4604	1
3553	MO1	4931935	accessory	210	4.25796e-05	0.447619	0	0
			core	4928782	0.999361	0.506487	4583	1
Shared Core Genome				4931052		0.506533	4604
