# Supplementary material for: The Role of European Starlings (Sturnus vulgaris) in the Dissemination of Multidrug-Resistant Escherichia coli among Concentrated Animal Feeding Operations
Source: Sci Rep. 2020 May 15;10:8093. doi: 10.1038/s41598-020-64544-w (PMC7229194; doi:10.1038/s41598-020-64544-w)
Supplement: Supplementary file 5 — Supplementary information5. [file 41598_2020_64544_MOESM5_ESM.xlsx]

## Sheet: Sheet1
Table S5. Molecular typing of E. coli isolates collected from European starlings.
									AMR phenotypea
Isolate #	State (feedlot #)	Predicted serotype	fimH type	fumC type	MLSTb (nearest ST)	MLSTc (nearest ST)	Putative plasmids		GEN	TOB	AMC	CFZ	CTX	FOX	CAZ	AMP	PIP	ATM	TET	CAM	SXT	NIT	FOF	CIP	NAL
1567	TX (1)	O?:H5	23	7	4542	CBD (569)	IncA/C2				R	R	R	R	R	R	R	R	R	R	I	R		R	R
1413	TX (1)	O100:H?	23	11	10	2	IncA/C2, IncY				R	R	R	R	R	R	R	R	R	R	R	R		I	R
1375	TX (1)	O62:H12	23	11	CBD	446e	IncX1, IncY					R	R		R	R	R	R	R	R	I
1506	CO (1)	O28ac/O42:H37	24	11	10	648	IncA/C2				R	R	R	R	R	R	R	R	R	R
3553	MO (1)	O29:H21	27	41	101	88	None				R	R	R	R	R	R	R	I		I
3549	MO (1)	O29:H21/H54	27	41	101	88	None		R	R	I	R		I		R	R		R	R	R			R	R
1392	TX (1)	O169/O183:H41	30	58	CBD	CBD (940)	IncR, IncX1				I	R	R		I	R	R	R	R	R					R
1421	TX (1)	O9:H7	31	4	1642	CBD (310)	None				R	R	R	R	I	R	R	R	R	R		I		R	R
1423	TX (1)	O9:H7	31	4	CBD	CBD (310)	None				R	R	I	R	I	R	R	I	R	R				R	R
2963	TX (4)	O9:H7	31	4	CBD	CBD (310)	None				R	R	I	R	I	R	R	I	R	R	R	I		R	R
2966	TX (4)	O96:H23	31	4	4380	CBD (441, 649, 699, 845, 893, 951)	IncA/C2				R	R	R	R	I	R	I		R	R				R	R
1400	KS (1)	O89:H38	31	6	154	CBD (338)	IncFIA				R	R	R	R	R	R	R	R
1503	KS (2)	O89:H38	31	6	CBD	338	IncA/C2, IncFIB				R	R	R	R	R	R	R	R	R	R
1393	TX (1)	O?:H10	31	8	CBD	CBD	IncFIB				R	R	R	R	R	R	R	R	R	R	I
1395	TX (1)	O?:H7	31	23	278	357	IncFIA, IncFIB, IncY				R	R	R	R	R	R	R	I	R	R
1478	KS (2)	O?:H7	31	23	278	357	IncA/C2, IncFIB, IncY		R	R	R	R	R	R	R	R	R	R	R	R
1406	KS (1)	O169/O183:H9	31	331	CBD	CBD (94, 110, 113, 312, 864, 937)	None				R	R	R	R	R	R	R	R	R	R		R		I	I
1410	TX (1)	O169:H9	31	331	CBD	CBD (94, 110, 113, 312, 864, 937)	None				R	R	R	R	R	R	R	R	R	R
1444	TX (1)	O159:H?	38	19	539	CBD (461)	None				R	R	R	R	R	R	R	I	R	R	I	R		R	R
1450	TX (1)	O159:H28	38	19	539	CBD (461)	IncX1				R	R	R	R	R	R	R	I	R	R				R	R
1594	TX (2)	O159:H28	38	19	539	CBD (461)	IncX1				R	R	R	R	R	R	R	I	R	R	R	I		R	R
1418	TX (1)	O?:H30	38	29	156	19	IncY				I	R	I	R		R	R		R	R		I		R	R
3614	KS (8)	O?:H8	38	29	2522	949	IncA/C2				R	R	R	R	R	R	R	I	R	R
2125	KS (3)	O8:H16	38	29	CBD (156,8190,8932)	19	IncY				R	R	R	R	R	R	R	R	R	R				R	R
2960	TX (4)	O172:H23	39	4	224	730	IncA/C2, IncY		R		R	R	R	R	R	R	R	R	R	R	R			R	R
1598	TX (2)	O172:H23	39	4	224	CBD (730)	IncA/C2, IncY		I		R	R	R	R	R	R	R	R	R	R	R			R	R
3613	KS (8)	O13/O135:H11	43	11	CBD	367e	IncA/C2, IncFIB				R	R	R	R	R	R	I		R	R
3612	KS (8)	O13/O135:H11	43	11	CBD	CBD	IncA/C2, IncFIB				R	R	R	R	R	R	I		R	R
1640	KS (2)	O17/O77/O44:H?	47	35	69	CBD (525)	IncA/C2, IncFIA, IncFIB				R	R	R	R	R	R	R	I	R	R	I		I
1499	KS (2)	O17/O77:H18	47	35	69e	525	IncA/C2, IncFIA, IncFIB				R	R	R	R	R	R	R	R	R	R	I
1495	CO (2)	O109:H21	53	4	58	87d	IncFIA				R	R	R	R	R	R	R	I	R
1385	TX (1)	O?:H30	54	7	CBD	716	IncX1				R	R	R	R	R	R	R	R	R	R				I	R
3556	MO (1)	O8:H32	54	11	10	CBD (466, 857)	IncFIB(K)				I	R	R		I	R	R	I	R	R	R			R	R
1582	CO (2)	O17/O77:H18	54	22	925	511	IncY			I	R	R	R	R	R	R	R	R	R	R	I
1412	TX (1)	O9:H30	54	99	361	CBD (650)	IncR, IncX4				I	R	R			R	R	R	R	R
3551	KS (7)	O9:H30	54	99	361	CBD (650)	IncR				I	R	R		I	R	R	R	R	R				I	I
1427	KS (1)	O?:H23	60	95	2509	CBD (310, 726)	IncA/C2				R	R	R	R	R	R	R	R	R	R				R	R
2124	KS (3)	O81:H23	60	95	2509	CBD (310, 726)	IncA/C2				R	R	R	R	R	R	R	R	R	R		I		R	R
3460	TX (7)	O118/O151:H4	61	4	CBD	479	IncA/C2, IncX1		R	R	R	R	R	R	R	R	R	R	R	R				R	R
1566	TX (6)	O156:H23	61	4	906	479	IncR				R	R	R	I	I	R	R	R	R	R		I		R	R
1619	CO (1)	O45:H23	61	4	CBD	479	None				r	r	r	r	r	r	i		r	r				R	R
3458	TX (7)	O8:H23	61	4	CBD	CBD	IncA/C2, IncY		R	R	R	R	R	R	R	R	R	R	R	R	I			R	R
1414	TX (1)	O10:H42	86	4	164d	303	IncFIA, IncFIB				R	R	R	R	R	R	R	R	R	R		R
1493	KS (2)	O11:H15	95	187	CBD	CBD	IncA/C2				R	R	R	R	R	R	R	I	R	R	I				R
1399	KS (1)	O?:H9	108	23	CBD	CBD	None				I	R	R			R	R	R	R	R				I	I
2962	TX (4)	O8:H21	121	4	155	21	IncR				I	R	R		I	R	R	R	R	R				I	R
2961	TX (4)	O8:H21	121	4	CBD	21	IncR				I	R	R		I	R	R	R	R	R		I		I	R
1386	TX (1)	O8:H21	121	4	CBD	CBD	IncX1				I	R	R		I	R	R	R	R	R					R
2967	TX (4)	O8:H21	121	4	CBD	CBD	IncR				R	R	R		R	R	R	R	R	R				I	R
1416	TX (1)	O165:H26	124	34	CBD	457d	None				I	R	R	R	I	R	R	R	R	R					R
1404	KS (1)	O165:H26	124	34	CBD	CBD	IncN				R	R	R	R	R	R	R	R	R	R				I	I
1498	KS (2)	O8:H20	171	7	398	858	IncA/C2, IncFIB, IncX1				R	R	R	R	R	R	I	I	R	R
3548	MO (1)	O38:H?	221	23	1140	856	IncA/C2, IncY				R	R	R	R	R	R	R	R	R	R					R
1484	KS (2)	O38:H39	221	23	1140	856	IncA/C2, IncY				R	R	R	R	R	R	R	I	R	R					R
1407	KS (1)	O38:H39	221	23	1140	856d	IncA/C2				R	R	R	R	R	R	R	R	R	R					R
1391	TX (1)	O45:H39	221	23	CBD	CBD	Col156				R	R	R	R	R	R	R	R	R	R		I		I	R
1479	CO (2)	O23:H?	289	6	CBD	CBD	IncA/C2				R	R	R	R	R	R	R	I	R	R
1483	KS (2)	O?:H6	337	41	101	88	IncFIA, IncFIB				R	R	R	R	R	R	R	I	R	R
3611	KS (8)	O136:H16	444	4	329	919	IncA/C2, IncFIB				R	R	R	R	R	R	R	R	R	R
1435	TX (1)	O154:H21/H53	CBD	4	345	636	IncFIA, IncFIB				I	I		I		R	R		R	R	R	R		R	R
1470	TX (1)	O18ac:H49	CBD	6	2178	CBD (399, 954)	IncY		I		R	R	I	R	R	R	I	I	R
3544	TX (4)	O?:H29	CBD	11	CBD	CBD (344, 715, 862)	None				R	R	R	R	I	R		I						R	R
1377	KS (1)	O123:H32	CBD	11	CBD	CBD (698)	IncX1					R	R		R	R	R	R	R	R	I				R
1389	TX (1)	O36:H33	CBD	11	CBD	CBD (344, 715, 862)	IncA/C2				R	R	I	R		R			R	R
1383	TX (1)	O9:H9	CBD	11	CBD	2	None		R	R	R	R	R	R	R	R	R	R	R	R	R			I	R
1390	TX (1)	O9:H30	CBD	99	CBD	CBD (650)	IncN				I	R	R		I	R	R	R
aCells shaded in red indicate clinically significant AMR, cells shaded in yellow indicate intermediate AMR, and cells shaded in white indicate no AMR.
bMultilocus sequence typing scheme (MLST) developed by (REF) - Wirth T, Falush D, Lan R, et al. Sex and virulence in Escherichia coli: an evolutionary perspective. Mol Microbiol 2006; 60:1136-51.
cMultilocus sequence typing scheme (MLST) developed by (REF) - Jaureguy F, Landraud L, Passet V, et al. Phylogenetic and genomic diversity of human bacteremic Escherichia coli strains. BMC Genomics 2008; 9:560.
dAlleles with less than 100% coverage.
eAlleles with less than 100% identity.
CBD is could not be determined.

## Sheet: sero
Table 3. Molecular typing of E. coli isolates collected from European starlings.
									AMR phenotypea
Isolate #	State (feedlot #)	Predicted serotype	fimH type	fumC type	MLSTb (nearest ST)	MLSTc (nearest ST)	Putative plasmids		GEN	TOB	AMC	CFZ	CTX	FOX	CAZ	AMP	PIP	ATM	TET	CAM	SXT	NIT	FOF	CIP	NAL			NCBI biosample (source)	NCBI biosample (source)	NCBI biosample (source)	NCBI biosample (source)	NCBI biosample (source)	NCBI biosample (source)	NCBI biosample (source)
																											O10:H42	SAMN06555242 (Cow)	SAMN06240050 (Oryctolagus cuniculus)	SAMN05439378 (Cow)
																											O109:H21	SAMN11605913 (macaw)	SAMN08095910 (human, may have caused disease)	SAMN04902890 (Odocoileus virginianus)	SAMN05163745 (human)
																											O11:H15	SAMN09579985 (poultry animal)	SAMN09579991 (Gallus gallus domesticus)	SAMN09580020 (poultry animal)	SAMN08611198 (Odocoileus virginianus)	SAMN05439418 (spinach)	SAMEA2204572 (humans, may have caused disease)	SAMEA2205739 (human, may have casued disease)
																											O123:H32	None found	[Characterization of enteropathogenic Escherichia coli (EPEC) strains isolated during the chicken slaughtering process].
																											O136:H16	SAMN09283109 (Cow)	SAMN09283108 (Cow)	SAMN05414488 (spinach)	SAMN03792979 (Stool, probably human)
																											O156:H23	SAMN03941206 (Stool, probably human)
																											O159:H28	SAMEA2204967 (Human, possibly may have caused disease)
																											O165:H26	None found
																											O169:H9	None found	Comparison between O Serotyping Method and Multiplex Real-Time PCR To Identify Diarrheagenic Escherichia coli in Taiwan
																											O172:H23	SAMN05440395 (Gallus gallus)
																											O18ac:H49	None found	https://pdfs.semanticscholar.org/553e/9d53fd3cc07616b896bb766970a77cdaecb8.pdf (poultry)
1414	TX (1)	O10:H42	86	4	164d	303	IncFIA, IncFIB				R	R	R	R	R	R	R	R	R	R		R					O29:H21	None found	Presence of colonization factor antigen IV (CS5CS6) in O29:H21 enterotoxigenic Escherichia coli isolated from children with diarrhea in Brazil. (pathogen)
																											O36:H33	None found
1495	CO (2)	O109:H21	53	4	58	87d	IncFIA				R	R	R	R	R	R	R	I	R								O38:H39	None found	https://www.ncbi.nlm.nih.gov/pmc/articles/PMC5003923/ and Comparison between O Serotyping Method and Multiplex Real-Time PCR To Identify Diarrheagenic Escherichia coli in Taiwan
1493	KS (2)	O11:H15	95	187	CBD	CBD	IncA/C2				R	R	R	R	R	R	R	I	R	R	I				R		O45:H23	One found, no metadata
																											O45:H39	None found
1377	KS (1)	O123:H32	CBD	11	CBD	CBD (698)	IncX1					R	R		R	R	R	R	R	R	I				R		O62:H12	None found
																											O8:H16	SAMN05721527 (Cilantro)	SAMN04992997 (human)	SAMN05414559 (food)	SAMN04116613 (stool, unknown host)
																											O8:H20	SAMN12730717 (pig, mobilized colistin resistance strain from spain)	SAMN12730717 (pig, mobilized colistin resistance strain from spain)	SAMN05170922 (human)
3611	KS (8)	O136:H16	444	4	329	919	IncA/C2, IncFIB				R	R	R	R	R	R	R	R	R	R							O8:H21	SAMEA4544734, SAMEA4544733, SAMEA4544732, SAMEA4535137, SAMEA4535136, SAMEA4535135, SAMEA4535134 (human, may be associated with human disease)	SAMN05468014 (Odocoileus virginianus)	SAMEA2205675(human, may be associated with human disease)
																											O8:H23	None found
1566	TX (6)	O156:H23	61	4	906	479	IncR				R	R	R	I	I	R	R	R	R	R		I		R	R		O8:H32	None found
																											O81:H23	None found
1450	TX (1)	O159:H28	38	19	539	CBD (461)	IncX1				R	R	R	R	R	R	R	I	R	R				R	R		O89:H38	SAMEA3529381 (human)
1594	TX (2)	O159:H28	38	19	539	CBD (461)	IncX1				R	R	R	R	R	R	R	I	R	R	R	I		R	R		O9:H30	SAMEA2204484, SAMEA2204514 (human, may be associated with human disease)
1416	TX (1)	O165:H26	124	34	CBD	457d	None				I	R	R	R	I	R	R	R	R	R					R		O9:H7	One found, no metadata
1404	KS (1)	O165:H26	124	34	CBD	CBD	IncN				R	R	R	R	R	R	R	R	R	R				I	I		O9:H9	SAMN04992331 (cow)	SAMN04902868 (Camelus dromedarius)	SAMEA2271753 (human, may be associated with disease)
																											O96:H23	None found
1410	TX (1)	O169:H9	31	331	CBD	CBD (94, 110, 113, 312, 864, 937)	None				R	R	R	R	R	R	R	R	R	R
2960	TX (4)	O172:H23	39	4	224	730	IncA/C2, IncY		R		R	R	R	R	R	R	R	R	R	R	R			R	R
1598	TX (2)	O172:H23	39	4	224	CBD (730)	IncA/C2, IncY		I		R	R	R	R	R	R	R	R	R	R	R			R	R
1470	TX (1)	O18ac:H49	CBD	6	2178	CBD (399, 954)	IncY		I		R	R	I	R	R	R	I	I	R
3553	MO (1)	O29:H21	27	41	101	88	None				R	R	R	R	R	R	R	I		I
1389	TX (1)	O36:H33	CBD	11	CBD	CBD (344, 715, 862)	IncA/C2				R	R	I	R		R			R	R
1484	KS (2)	O38:H39	221	23	1140	856	IncA/C2, IncY				R	R	R	R	R	R	R	I	R	R					R
1407	KS (1)	O38:H39	221	23	1140	856d	IncA/C2				R	R	R	R	R	R	R	R	R	R					R
1619	CO (1)	O45:H23	61	4	CBD	479	None				r	r	r	r	r	r	i		r	r				R	R
1391	TX (1)	O45:H39	221	23	CBD	CBD	Col156				R	R	R	R	R	R	R	R	R	R		I		I	R
1375	TX (1)	O62:H12	23	11	CBD	446e	IncX1, IncY					R	R		R	R	R	R	R	R	I
2125	KS (3)	O8:H16	38	29	CBD (156,8190,8932)	19	IncY				R	R	R	R	R	R	R	R	R	R				R	R
1498	KS (2)	O8:H20	171	7	398	858	IncA/C2, IncFIB, IncX1				R	R	R	R	R	R	I	I	R	R
2962	TX (4)	O8:H21	121	4	155	21	IncR				I	R	R		I	R	R	R	R	R				I	R
2961	TX (4)	O8:H21	121	4	CBD	21	IncR				I	R	R		I	R	R	R	R	R		I		I	R
1386	TX (1)	O8:H21	121	4	CBD	CBD	IncX1				I	R	R		I	R	R	R	R	R					R
2967	TX (4)	O8:H21	121	4	CBD	CBD	IncR				R	R	R		R	R	R	R	R	R				I	R
3458	TX (7)	O8:H23	61	4	CBD	CBD	IncA/C2, IncY		R	R	R	R	R	R	R	R	R	R	R	R	I			R	R
3556	MO (1)	O8:H32	54	11	10	CBD (466, 857)	IncFIB(K)				I	R	R		I	R	R	I	R	R	R			R	R
2124	KS (3)	O81:H23	60	95	2509	CBD (310, 726)	IncA/C2				R	R	R	R	R	R	R	R	R	R		I		R	R
1400	KS (1)	O89:H38	31	6	154	CBD (338)	IncFIA				R	R	R	R	R	R	R	R
1503	KS (2)	O89:H38	31	6	CBD	338	IncA/C2, IncFIB				R	R	R	R	R	R	R	R	R	R
1412	TX (1)	O9:H30	54	99	361	CBD (650)	IncR, IncX4				I	R	R			R	R	R	R	R
3551	KS (7)	O9:H30	54	99	361	CBD (650)	IncR				I	R	R		I	R	R	R	R	R				I	I
1390	TX (1)	O9:H30	CBD	99	CBD	CBD (650)	IncN				I	R	R		I	R	R	R
1421	TX (1)	O9:H7	31	4	1642	CBD (310)	None				R	R	R	R	I	R	R	R	R	R		I		R	R
1423	TX (1)	O9:H7	31	4	CBD	CBD (310)	None				R	R	I	R	I	R	R	I	R	R				R	R
2963	TX (4)	O9:H7	31	4	CBD	CBD (310)	None				R	R	I	R	I	R	R	I	R	R	R	I		R	R
1383	TX (1)	O9:H9	CBD	11	CBD	2	None		R	R	R	R	R	R	R	R	R	R	R	R	R			I	R
2966	TX (4)	O96:H23	31	4	4380	CBD (441, 649, 699, 845, 893, 951)	IncA/C2				R	R	R	R	I	R	I		R	R				R	R
aCells shaded in red indicate clinically significant AMR, cells shaded in yellow indicate intermediate AMR, and cells shaded in white indicate no AMR.
bMultilocus sequence typing scheme (MLST) developed by (REF) - Wirth T, Falush D, Lan R, et al. Sex and virulence in Escherichia coli: an evolutionary perspective. Mol Microbiol 2006; 60:1136-51.
cMultilocus sequence typing scheme (MLST) developed by (REF) - Jaureguy F, Landraud L, Passet V, et al. Phylogenetic and genomic diversity of human bacteremic Escherichia coli strains. BMC Genomics 2008; 9:560.
dAlleles with less than 100% coverage.
eAllels with less than 100% identity.
CBD is could not be determined.

## Sheet: fimH
Table 3. Molecular typing of E. coli isolates collected from European starlings.
									AMR phenotypea
Isolate #	State (feedlot #)	Predicted serotype	fimH type	fumC type	MLSTb (nearest ST)	MLSTc (nearest ST)	Putative plasmids		GEN	TOB	AMC	CFZ	CTX	FOX	CAZ	AMP	PIP	ATM	TET	CAM	SXT	NIT	FOF	CIP	NAL
1567	TX (1)	O?:H5	23	7	4542	CBD (569)	IncA/C2				R	R	R	R	R	R	R	R	R	R	I	R		R	R
1413	TX (1)	O100:H?	23	11	10	2	IncA/C2, IncY				R	R	R	R	R	R	R	R	R	R	R	R		I	R
1375	TX (1)	O62:H12	23	11	CBD	446e	IncX1, IncY					R	R		R	R	R	R	R	R	I
1506	CO (1)	O28ac/O42:H37	24	11	10	648	IncA/C2				R	R	R	R	R	R	R	R	R	R
3553	MO (1)	O29:H21	27	41	101	88	None				R	R	R	R	R	R	R	I		I
3549	MO (1)	O29:H21/H54	27	41	101	88	None		R	R	I	R		I		R	R		R	R	R			R	R
1392	TX (1)	O169/O183:H41	30	58	CBD	CBD (940)	IncR, IncX1				I	R	R		I	R	R	R	R	R					R
1421	TX (1)	O9:H7	31	4	1642	CBD (310)	None				R	R	R	R	I	R	R	R	R	R		I		R	R
1423	TX (1)	O9:H7	31	4	CBD	CBD (310)	None				R	R	I	R	I	R	R	I	R	R				R	R
2963	TX (4)	O9:H7	31	4	CBD	CBD (310)	None				R	R	I	R	I	R	R	I	R	R	R	I		R	R
2966	TX (4)	O96:H23	31	4	4380	CBD (441, 649, 699, 845, 893, 951)	IncA/C2				R	R	R	R	I	R	I		R	R				R	R
1400	KS (1)	O89:H38	31	6	154	CBD (338)	IncFIA				R	R	R	R	R	R	R	R
1503	KS (2)	O89:H38	31	6	CBD	338	IncA/C2, IncFIB				R	R	R	R	R	R	R	R	R	R
1393	TX (1)	O?:H10	31	8	CBD	CBD	IncFIB				R	R	R	R	R	R	R	R	R	R	I
1395	TX (1)	O?:H7	31	23	278	357	IncFIA, IncFIB, IncY				R	R	R	R	R	R	R	I	R	R
1478	KS (2)	O?:H7	31	23	278	357	IncA/C2, IncFIB, IncY		R	R	R	R	R	R	R	R	R	R	R	R
1406	KS (1)	O169/O183:H9	31	331	CBD	CBD (94, 110, 113, 312, 864, 937)	None				R	R	R	R	R	R	R	R	R	R		R		I	I
1410	TX (1)	O169:H9	31	331	CBD	CBD (94, 110, 113, 312, 864, 937)	None				R	R	R	R	R	R	R	R	R	R
1444	TX (1)	O159:H?	38	19	539	CBD (461)	None				R	R	R	R	R	R	R	I	R	R	I	R		R	R
1450	TX (1)	O159:H28	38	19	539	CBD (461)	IncX1				R	R	R	R	R	R	R	I	R	R				R	R
1594	TX (2)	O159:H28	38	19	539	CBD (461)	IncX1				R	R	R	R	R	R	R	I	R	R	R	I		R	R
1418	TX (1)	O?:H30	38	29	156	19	IncY				I	R	I	R		R	R		R	R		I		R	R
3614	KS (8)	O?:H8	38	29	2522	949	IncA/C2				R	R	R	R	R	R	R	I	R	R
2125	KS (3)	O8:H16	38	29	CBD (156,8190,8932)	19	IncY				R	R	R	R	R	R	R	R	R	R				R	R
2960	TX (4)	O172:H23	39	4	224	730	IncA/C2, IncY		R		R	R	R	R	R	R	R	R	R	R	R			R	R
1598	TX (2)	O172:H23	39	4	224	CBD (730)	IncA/C2, IncY		I		R	R	R	R	R	R	R	R	R	R	R			R	R
3613	KS (8)	O13/O135:H11	43	11	CBD	367e	IncA/C2, IncFIB				R	R	R	R	R	R	I		R	R
3612	KS (8)	O13/O135:H11	43	11	CBD	CBD	IncA/C2, IncFIB				R	R	R	R	R	R	I		R	R
1640	KS (2)	O17/O77/O44:H?	47	35	69	CBD (525)	IncA/C2, IncFIA, IncFIB				R	R	R	R	R	R	R	I	R	R	I		I
1499	KS (2)	O17/O77:H18	47	35	69e	525	IncA/C2, IncFIA, IncFIB				R	R	R	R	R	R	R	R	R	R	I
1495	CO (2)	O109:H21	53	4	58	87d	IncFIA				R	R	R	R	R	R	R	I	R
1385	TX (1)	O?:H30	54	7	CBD	716	IncX1				R	R	R	R	R	R	R	R	R	R				I	R
3556	MO (1)	O8:H32	54	11	10	CBD (466, 857)	IncFIB(K)				I	R	R		I	R	R	I	R	R	R			R	R
1582	CO (2)	O17/O77:H18	54	22	925	511	IncY			I	R	R	R	R	R	R	R	R	R	R	I
1412	TX (1)	O9:H30	54	99	361	CBD (650)	IncR, IncX4				I	R	R			R	R	R	R	R
3551	KS (7)	O9:H30	54	99	361	CBD (650)	IncR				I	R	R		I	R	R	R	R	R				I	I
1427	KS (1)	O?:H23	60	95	2509	CBD (310, 726)	IncA/C2				R	R	R	R	R	R	R	R	R	R				R	R
2124	KS (3)	O81:H23	60	95	2509	CBD (310, 726)	IncA/C2				R	R	R	R	R	R	R	R	R	R		I		R	R
3460	TX (7)	O118/O151:H4	61	4	CBD	479	IncA/C2, IncX1		R	R	R	R	R	R	R	R	R	R	R	R				R	R
1566	TX (6)	O156:H23	61	4	906	479	IncR				R	R	R	I	I	R	R	R	R	R		I		R	R
1619	CO (1)	O45:H23	61	4	CBD	479	None				r	r	r	r	r	r	i		r	r				R	R
3458	TX (7)	O8:H23	61	4	CBD	CBD	IncA/C2, IncY		R	R	R	R	R	R	R	R	R	R	R	R	I			R	R
1414	TX (1)	O10:H42	86	4	164d	303	IncFIA, IncFIB				R	R	R	R	R	R	R	R	R	R		R
1493	KS (2)	O11:H15	95	187	CBD	CBD	IncA/C2				R	R	R	R	R	R	R	I	R	R	I				R
1399	KS (1)	O?:H9	108	23	CBD	CBD	None				I	R	R			R	R	R	R	R				I	I
2962	TX (4)	O8:H21	121	4	155	21	IncR				I	R	R		I	R	R	R	R	R				I	R
2961	TX (4)	O8:H21	121	4	CBD	21	IncR				I	R	R		I	R	R	R	R	R		I		I	R
1386	TX (1)	O8:H21	121	4	CBD	CBD	IncX1				I	R	R		I	R	R	R	R	R					R
2967	TX (4)	O8:H21	121	4	CBD	CBD	IncR				R	R	R		R	R	R	R	R	R				I	R
1416	TX (1)	O165:H26	124	34	CBD	457d	None				I	R	R	R	I	R	R	R	R	R					R
1404	KS (1)	O165:H26	124	34	CBD	CBD	IncN				R	R	R	R	R	R	R	R	R	R				I	I
1498	KS (2)	O8:H20	171	7	398	858	IncA/C2, IncFIB, IncX1				R	R	R	R	R	R	I	I	R	R
3548	MO (1)	O38:H?	221	23	1140	856	IncA/C2, IncY				R	R	R	R	R	R	R	R	R	R					R
1484	KS (2)	O38:H39	221	23	1140	856	IncA/C2, IncY				R	R	R	R	R	R	R	I	R	R					R
1407	KS (1)	O38:H39	221	23	1140	856d	IncA/C2				R	R	R	R	R	R	R	R	R	R					R
1391	TX (1)	O45:H39	221	23	CBD	CBD	Col156				R	R	R	R	R	R	R	R	R	R		I		I	R
1479	CO (2)	O23:H?	289	6	CBD	CBD	IncA/C2				R	R	R	R	R	R	R	I	R	R
1483	KS (2)	O?:H6	337	41	101	88	IncFIA, IncFIB				R	R	R	R	R	R	R	I	R	R
3611	KS (8)	O136:H16	444	4	329	919	IncA/C2, IncFIB				R	R	R	R	R	R	R	R	R	R
aCells shaded in red indicate clinically significant AMR, cells shaded in yellow indicate intermediate AMR, and cells shaded in white indicate no AMR.
bMultilocus sequence typing scheme (MLST) developed by (REF) - Wirth T, Falush D, Lan R, et al. Sex and virulence in Escherichia coli: an evolutionary perspective. Mol Microbiol 2006; 60:1136-51.
cMultilocus sequence typing scheme (MLST) developed by (REF) - Jaureguy F, Landraud L, Passet V, et al. Phylogenetic and genomic diversity of human bacteremic Escherichia coli strains. BMC Genomics 2008; 9:560.
dAlleles with less than 100% coverage.
eAllels with less than 100% identity.
CBD is could not be determined.

## Sheet: fumC
Table 3. Molecular typing of E. coli isolates collected from European starlings.
									AMR phenotypea
Isolate #	State (feedlot #)	Predicted serotype	fimH type	fumC type	MLSTb (nearest ST)	MLSTc (nearest ST)	Putative plasmids		GEN	TOB	AMC	CFZ	CTX	FOX	CAZ	AMP	PIP	ATM	TET	CAM	SXT	NIT	FOF	CIP	NAL
1421	TX (1)	O9:H7	31	4	1642	CBD (310)	None				R	R	R	R	I	R	R	R	R	R		I		R	R
1423	TX (1)	O9:H7	31	4	CBD	CBD (310)	None				R	R	I	R	I	R	R	I	R	R				R	R
2963	TX (4)	O9:H7	31	4	CBD	CBD (310)	None				R	R	I	R	I	R	R	I	R	R	R	I		R	R
2966	TX (4)	O96:H23	31	4	4380	CBD (441, 649, 699, 845, 893, 951)	IncA/C2				R	R	R	R	I	R	I		R	R				R	R
2960	TX (4)	O172:H23	39	4	224	730	IncA/C2, IncY		R		R	R	R	R	R	R	R	R	R	R	R			R	R
1598	TX (2)	O172:H23	39	4	224	CBD (730)	IncA/C2, IncY		I		R	R	R	R	R	R	R	R	R	R	R			R	R
1495	CO (2)	O109:H21	53	4	58	87d	IncFIA				R	R	R	R	R	R	R	I	R
3460	TX (7)	O118/O151:H4	61	4	CBD	479	IncA/C2, IncX1		R	R	R	R	R	R	R	R	R	R	R	R				R	R
1566	TX (6)	O156:H23	61	4	906	479	IncR				R	R	R	I	I	R	R	R	R	R		I		R	R
1619	CO (1)	O45:H23	61	4	CBD	479	None				r	r	r	r	r	r	i		r	r				R	R
3458	TX (7)	O8:H23	61	4	CBD	CBD	IncA/C2, IncY		R	R	R	R	R	R	R	R	R	R	R	R	I			R	R
1414	TX (1)	O10:H42	86	4	164d	303	IncFIA, IncFIB				R	R	R	R	R	R	R	R	R	R		R
2962	TX (4)	O8:H21	121	4	155	21	IncR				I	R	R		I	R	R	R	R	R				I	R
2961	TX (4)	O8:H21	121	4	CBD	21	IncR				I	R	R		I	R	R	R	R	R		I		I	R
1386	TX (1)	O8:H21	121	4	CBD	CBD	IncX1				I	R	R		I	R	R	R	R	R					R
2967	TX (4)	O8:H21	121	4	CBD	CBD	IncR				R	R	R		R	R	R	R	R	R				I	R
3611	KS (8)	O136:H16	444	4	329	919	IncA/C2, IncFIB				R	R	R	R	R	R	R	R	R	R
1435	TX (1)	O154:H21/H53	CBD	4	345	636	IncFIA, IncFIB				I	I		I		R	R		R	R	R	R		R	R
1400	KS (1)	O89:H38	31	6	154	CBD (338)	IncFIA				R	R	R	R	R	R	R	R
1503	KS (2)	O89:H38	31	6	CBD	338	IncA/C2, IncFIB				R	R	R	R	R	R	R	R	R	R
1479	CO (2)	O23:H?	289	6	CBD	CBD	IncA/C2				R	R	R	R	R	R	R	I	R	R
1470	TX (1)	O18ac:H49	CBD	6	2178	CBD (399, 954)	IncY		I		R	R	I	R	R	R	I	I	R
1567	TX (1)	O?:H5	23	7	4542	CBD (569)	IncA/C2				R	R	R	R	R	R	R	R	R	R	I	R		R	R
1385	TX (1)	O?:H30	54	7	CBD	716	IncX1				R	R	R	R	R	R	R	R	R	R				I	R
1498	KS (2)	O8:H20	171	7	398	858	IncA/C2, IncFIB, IncX1				R	R	R	R	R	R	I	I	R	R
1393	TX (1)	O?:H10	31	8	CBD	CBD	IncFIB				R	R	R	R	R	R	R	R	R	R	I
1413	TX (1)	O100:H?	23	11	10	2	IncA/C2, IncY				R	R	R	R	R	R	R	R	R	R	R	R		I	R
1375	TX (1)	O62:H12	23	11	CBD	446e	IncX1, IncY					R	R		R	R	R	R	R	R	I
1506	CO (1)	O28ac/O42:H37	24	11	10	648	IncA/C2				R	R	R	R	R	R	R	R	R	R
3613	KS (8)	O13/O135:H11	43	11	CBD	367e	IncA/C2, IncFIB				R	R	R	R	R	R	I		R	R
3612	KS (8)	O13/O135:H11	43	11	CBD	CBD	IncA/C2, IncFIB				R	R	R	R	R	R	I		R	R
3556	MO (1)	O8:H32	54	11	10	CBD (466, 857)	IncFIB(K)				I	R	R		I	R	R	I	R	R	R			R	R
3544	TX (4)	O?:H29	CBD	11	CBD	CBD (344, 715, 862)	None				R	R	R	R	I	R		I						R	R
1377	KS (1)	O123:H32	CBD	11	CBD	CBD (698)	IncX1					R	R		R	R	R	R	R	R	I				R
1389	TX (1)	O36:H33	CBD	11	CBD	CBD (344, 715, 862)	IncA/C2				R	R	I	R		R			R	R
1383	TX (1)	O9:H9	CBD	11	CBD	2	None		R	R	R	R	R	R	R	R	R	R	R	R	R			I	R
1444	TX (1)	O159:H?	38	19	539	CBD (461)	None				R	R	R	R	R	R	R	I	R	R	I	R		R	R
1450	TX (1)	O159:H28	38	19	539	CBD (461)	IncX1				R	R	R	R	R	R	R	I	R	R				R	R
1594	TX (2)	O159:H28	38	19	539	CBD (461)	IncX1				R	R	R	R	R	R	R	I	R	R	R	I		R	R
1582	CO (2)	O17/O77:H18	54	22	925	511	IncY			I	R	R	R	R	R	R	R	R	R	R	I
1395	TX (1)	O?:H7	31	23	278	357	IncFIA, IncFIB, IncY				R	R	R	R	R	R	R	I	R	R
1478	KS (2)	O?:H7	31	23	278	357	IncA/C2, IncFIB, IncY		R	R	R	R	R	R	R	R	R	R	R	R
1399	KS (1)	O?:H9	108	23	CBD	CBD	None				I	R	R			R	R	R	R	R				I	I
3548	MO (1)	O38:H?	221	23	1140	856	IncA/C2, IncY				R	R	R	R	R	R	R	R	R	R					R
1484	KS (2)	O38:H39	221	23	1140	856	IncA/C2, IncY				R	R	R	R	R	R	R	I	R	R					R
1407	KS (1)	O38:H39	221	23	1140	856d	IncA/C2				R	R	R	R	R	R	R	R	R	R					R
1391	TX (1)	O45:H39	221	23	CBD	CBD	Col156				R	R	R	R	R	R	R	R	R	R		I		I	R
1418	TX (1)	O?:H30	38	29	156	19	IncY				I	R	I	R		R	R		R	R		I		R	R
3614	KS (8)	O?:H8	38	29	2522	949	IncA/C2				R	R	R	R	R	R	R	I	R	R
2125	KS (3)	O8:H16	38	29	CBD (156,8190,8932)	19	IncY				R	R	R	R	R	R	R	R	R	R				R	R
1416	TX (1)	O165:H26	124	34	CBD	457d	None				I	R	R	R	I	R	R	R	R	R					R
1404	KS (1)	O165:H26	124	34	CBD	CBD	IncN				R	R	R	R	R	R	R	R	R	R				I	I
1640	KS (2)	O17/O77/O44:H?	47	35	69	CBD (525)	IncA/C2, IncFIA, IncFIB				R	R	R	R	R	R	R	I	R	R	I		I
1499	KS (2)	O17/O77:H18	47	35	69e	525	IncA/C2, IncFIA, IncFIB				R	R	R	R	R	R	R	R	R	R	I
3553	MO (1)	O29:H21	27	41	101	88	None				R	R	R	R	R	R	R	I		I
3549	MO (1)	O29:H21/H54	27	41	101	88	None		R	R	I	R		I		R	R		R	R	R			R	R
1483	KS (2)	O?:H6	337	41	101	88	IncFIA, IncFIB				R	R	R	R	R	R	R	I	R	R
1392	TX (1)	O169/O183:H41	30	58	CBD	CBD (940)	IncR, IncX1				I	R	R		I	R	R	R	R	R					R
1427	KS (1)	O?:H23	60	95	2509	CBD (310, 726)	IncA/C2				R	R	R	R	R	R	R	R	R	R				R	R
2124	KS (3)	O81:H23	60	95	2509	CBD (310, 726)	IncA/C2				R	R	R	R	R	R	R	R	R	R		I		R	R
1412	TX (1)	O9:H30	54	99	361	CBD (650)	IncR, IncX4				I	R	R			R	R	R	R	R
3551	KS (7)	O9:H30	54	99	361	CBD (650)	IncR				I	R	R		I	R	R	R	R	R				I	I
1390	TX (1)	O9:H30	CBD	99	CBD	CBD (650)	IncN				I	R	R		I	R	R	R
1493	KS (2)	O11:H15	95	187	CBD	CBD	IncA/C2				R	R	R	R	R	R	R	I	R	R	I				R
1406	KS (1)	O169/O183:H9	31	331	CBD	CBD (94, 110, 113, 312, 864, 937)	None				R	R	R	R	R	R	R	R	R	R		R		I	I
1410	TX (1)	O169:H9	31	331	CBD	CBD (94, 110, 113, 312, 864, 937)	None				R	R	R	R	R	R	R	R	R	R
aCells shaded in red indicate clinically significant AMR, cells shaded in yellow indicate intermediate AMR, and cells shaded in white indicate no AMR.
bMultilocus sequence typing scheme (MLST) developed by (REF) - Wirth T, Falush D, Lan R, et al. Sex and virulence in Escherichia coli: an evolutionary perspective. Mol Microbiol 2006; 60:1136-51.
cMultilocus sequence typing scheme (MLST) developed by (REF) - Jaureguy F, Landraud L, Passet V, et al. Phylogenetic and genomic diversity of human bacteremic Escherichia coli strains. BMC Genomics 2008; 9:560.
dAlleles with less than 100% coverage.
eAllels with less than 100% identity.
CBD is could not be determined.

## Sheet: mlst1
Table 3. Molecular typing of E. coli isolates collected from European starlings.
									AMR phenotypea
Isolate #	State (feedlot #)	Predicted serotype	fimH type	fumC type	MLSTb (nearest ST)	MLSTc (nearest ST)	Putative plasmids		GEN	TOB	AMC	CFZ	CTX	FOX	CAZ	AMP	PIP	ATM	TET	CAM	SXT	NIT	FOF	CIP	NAL
1413	TX (1)	O100:H?	23	11	10	2	IncA/C2, IncY				R	R	R	R	R	R	R	R	R	R	R	R		I	R
1506	CO (1)	O28ac/O42:H37	24	11	10	648	IncA/C2				R	R	R	R	R	R	R	R	R	R
3556	MO (1)	O8:H32	54	11	10	CBD (466, 857)	IncFIB(K)				I	R	R		I	R	R	I	R	R	R			R	R
1495	CO (2)	O109:H21	53	4	58	87d	IncFIA				R	R	R	R	R	R	R	I	R
1640	KS (2)	O17/O77/O44:H?	47	35	69	CBD (525)	IncA/C2, IncFIA, IncFIB				R	R	R	R	R	R	R	I	R	R	I		I
3553	MO (1)	O29:H21	27	41	101	88	None				R	R	R	R	R	R	R	I		I
3549	MO (1)	O29:H21/H54	27	41	101	88	None		R	R	I	R		I		R	R		R	R	R			R	R
1483	KS (2)	O?:H6	337	41	101	88	IncFIA, IncFIB				R	R	R	R	R	R	R	I	R	R
1400	KS (1)	O89:H38	31	6	154	CBD (338)	IncFIA				R	R	R	R	R	R	R	R
2962	TX (4)	O8:H21	121	4	155	21	IncR				I	R	R		I	R	R	R	R	R				I	R
1418	TX (1)	O?:H30	38	29	156	19	IncY				I	R	I	R		R	R		R	R		I		R	R
2960	TX (4)	O172:H23	39	4	224	730	IncA/C2, IncY		R		R	R	R	R	R	R	R	R	R	R	R			R	R
1598	TX (2)	O172:H23	39	4	224	CBD (730)	IncA/C2, IncY		I		R	R	R	R	R	R	R	R	R	R	R			R	R
1395	TX (1)	O?:H7	31	23	278	357	IncFIA, IncFIB, IncY				R	R	R	R	R	R	R	I	R	R
1478	KS (2)	O?:H7	31	23	278	357	IncA/C2, IncFIB, IncY		R	R	R	R	R	R	R	R	R	R	R	R
3611	KS (8)	O136:H16	444	4	329	919	IncA/C2, IncFIB				R	R	R	R	R	R	R	R	R	R
1435	TX (1)	O154:H21/H53	CBD	4	345	636	IncFIA, IncFIB				I	I		I		R	R		R	R	R	R		R	R
1412	TX (1)	O9:H30	54	99	361	CBD (650)	IncR, IncX4				I	R	R			R	R	R	R	R
3551	KS (7)	O9:H30	54	99	361	CBD (650)	IncR				I	R	R		I	R	R	R	R	R				I	I
1498	KS (2)	O8:H20	171	7	398	858	IncA/C2, IncFIB, IncX1				R	R	R	R	R	R	I	I	R	R
1444	TX (1)	O159:H?	38	19	539	CBD (461)	None				R	R	R	R	R	R	R	I	R	R	I	R		R	R
1450	TX (1)	O159:H28	38	19	539	CBD (461)	IncX1				R	R	R	R	R	R	R	I	R	R				R	R
1594	TX (2)	O159:H28	38	19	539	CBD (461)	IncX1				R	R	R	R	R	R	R	I	R	R	R	I		R	R
1566	TX (6)	O156:H23	61	4	906	479	IncR				R	R	R	I	I	R	R	R	R	R		I		R	R
1582	CO (2)	O17/O77:H18	54	22	925	511	IncY			I	R	R	R	R	R	R	R	R	R	R	I
3548	MO (1)	O38:H?	221	23	1140	856	IncA/C2, IncY				R	R	R	R	R	R	R	R	R	R					R
1484	KS (2)	O38:H39	221	23	1140	856	IncA/C2, IncY				R	R	R	R	R	R	R	I	R	R					R
1407	KS (1)	O38:H39	221	23	1140	856d	IncA/C2				R	R	R	R	R	R	R	R	R	R					R
1421	TX (1)	O9:H7	31	4	1642	CBD (310)	None				R	R	R	R	I	R	R	R	R	R		I		R	R
1470	TX (1)	O18ac:H49	CBD	6	2178	CBD (399, 954)	IncY		I		R	R	I	R	R	R	I	I	R
1427	KS (1)	O?:H23	60	95	2509	CBD (310, 726)	IncA/C2				R	R	R	R	R	R	R	R	R	R				R	R
2124	KS (3)	O81:H23	60	95	2509	CBD (310, 726)	IncA/C2				R	R	R	R	R	R	R	R	R	R		I		R	R
3614	KS (8)	O?:H8	38	29	2522	949	IncA/C2				R	R	R	R	R	R	R	I	R	R
2966	TX (4)	O96:H23	31	4	4380	CBD (441, 649, 699, 845, 893, 951)	IncA/C2				R	R	R	R	I	R	I		R	R				R	R
1567	TX (1)	O?:H5	23	7	4542	CBD (569)	IncA/C2				R	R	R	R	R	R	R	R	R	R	I	R		R	R
aCells shaded in red indicate clinically significant AMR, cells shaded in yellow indicate intermediate AMR, and cells shaded in white indicate no AMR.
bMultilocus sequence typing scheme (MLST) developed by (REF) - Wirth T, Falush D, Lan R, et al. Sex and virulence in Escherichia coli: an evolutionary perspective. Mol Microbiol 2006; 60:1136-51.
cMultilocus sequence typing scheme (MLST) developed by (REF) - Jaureguy F, Landraud L, Passet V, et al. Phylogenetic and genomic diversity of human bacteremic Escherichia coli strains. BMC Genomics 2008; 9:560.
dAlleles with less than 100% coverage.
eAllels with less than 100% identity.
CBD is could not be determined.

## Sheet: mlst2
Table 3. Molecular typing of E. coli isolates collected from European starlings.
									AMR phenotypea
Isolate #	State (feedlot #)	Predicted serotype	fimH type	fumC type	MLSTb (nearest ST)	MLSTc (nearest ST)	Putative plasmids		GEN	TOB	AMC	CFZ	CTX	FOX	CAZ	AMP	PIP	ATM	TET	CAM	SXT	NIT	FOF	CIP	NAL
1413	TX (1)	O100:H?	23	11	10	2	IncA/C2, IncY				R	R	R	R	R	R	R	R	R	R	R	R		I	R
1383	TX (1)	O9:H9	CBD	11	CBD	2	None		R	R	R	R	R	R	R	R	R	R	R	R	R			I	R
1418	TX (1)	O?:H30	38	29	156	19	IncY				I	R	I	R		R	R		R	R		I		R	R
2125	KS (3)	O8:H16	38	29	CBD (156,8190,8932)	19	IncY				R	R	R	R	R	R	R	R	R	R				R	R
2962	TX (4)	O8:H21	121	4	155	21	IncR				I	R	R		I	R	R	R	R	R				I	R
2961	TX (4)	O8:H21	121	4	CBD	21	IncR				I	R	R		I	R	R	R	R	R		I		I	R
3553	MO (1)	O29:H21	27	41	101	88	None				R	R	R	R	R	R	R	I		I
3549	MO (1)	O29:H21/H54	27	41	101	88	None		R	R	I	R		I		R	R		R	R	R			R	R
1483	KS (2)	O?:H6	337	41	101	88	IncFIA, IncFIB				R	R	R	R	R	R	R	I	R	R
1414	TX (1)	O10:H42	86	4	164d	303	IncFIA, IncFIB				R	R	R	R	R	R	R	R	R	R		R
1503	KS (2)	O89:H38	31	6	CBD	338	IncA/C2, IncFIB				R	R	R	R	R	R	R	R	R	R
1395	TX (1)	O?:H7	31	23	278	357	IncFIA, IncFIB, IncY				R	R	R	R	R	R	R	I	R	R
1478	KS (2)	O?:H7	31	23	278	357	IncA/C2, IncFIB, IncY		R	R	R	R	R	R	R	R	R	R	R	R
3460	TX (7)	O118/O151:H4	61	4	CBD	479	IncA/C2, IncX1		R	R	R	R	R	R	R	R	R	R	R	R				R	R
1566	TX (6)	O156:H23	61	4	906	479	IncR				R	R	R	I	I	R	R	R	R	R		I		R	R
1619	CO (1)	O45:H23	61	4	CBD	479	None				r	r	r	r	r	r	i		r	r				R	R
1582	CO (2)	O17/O77:H18	54	22	925	511	IncY			I	R	R	R	R	R	R	R	R	R	R	I
1499	KS (2)	O17/O77:H18	47	35	69e	525	IncA/C2, IncFIA, IncFIB				R	R	R	R	R	R	R	R	R	R	I
1435	TX (1)	O154:H21/H53	CBD	4	345	636	IncFIA, IncFIB				I	I		I		R	R		R	R	R	R		R	R
1506	CO (1)	O28ac/O42:H37	24	11	10	648	IncA/C2				R	R	R	R	R	R	R	R	R	R
1385	TX (1)	O?:H30	54	7	CBD	716	IncX1				R	R	R	R	R	R	R	R	R	R				I	R
2960	TX (4)	O172:H23	39	4	224	730	IncA/C2, IncY		R		R	R	R	R	R	R	R	R	R	R	R			R	R
3548	MO (1)	O38:H?	221	23	1140	856	IncA/C2, IncY				R	R	R	R	R	R	R	R	R	R					R
1484	KS (2)	O38:H39	221	23	1140	856	IncA/C2, IncY				R	R	R	R	R	R	R	I	R	R					R
1498	KS (2)	O8:H20	171	7	398	858	IncA/C2, IncFIB, IncX1				R	R	R	R	R	R	I	I	R	R
3611	KS (8)	O136:H16	444	4	329	919	IncA/C2, IncFIB				R	R	R	R	R	R	R	R	R	R
3614	KS (8)	O?:H8	38	29	2522	949	IncA/C2				R	R	R	R	R	R	R	I	R	R
aCells shaded in red indicate clinically significant AMR, cells shaded in yellow indicate intermediate AMR, and cells shaded in white indicate no AMR.
bMultilocus sequence typing scheme (MLST) developed by (REF) - Wirth T, Falush D, Lan R, et al. Sex and virulence in Escherichia coli: an evolutionary perspective. Mol Microbiol 2006; 60:1136-51.
cMultilocus sequence typing scheme (MLST) developed by (REF) - Jaureguy F, Landraud L, Passet V, et al. Phylogenetic and genomic diversity of human bacteremic Escherichia coli strains. BMC Genomics 2008; 9:560.
dAlleles with less than 100% coverage.
eAllels with less than 100% identity.
CBD is could not be determined.
