# Supplementary material for: The Role of European Starlings (Sturnus vulgaris) in the Dissemination of Multidrug-Resistant Escherichia coli among Concentrated Animal Feeding Operations
Source: Sci Rep. 2020 May 15;10:8093. doi: 10.1038/s41598-020-64544-w (PMC7229194; doi:10.1038/s41598-020-64544-w)
Supplement: Supplementary file 6 — Supplementary information6. [file 41598_2020_64544_MOESM6_ESM.xlsx]

## Sheet: Sheet1
Table S6. Primers and probes used for PCR-based E. coli phylotyping and detection of β-lactamase genes.
Target	Primers/probes	Ref.
Phylogrouping
chuA	ChuA.1 5ʹ-GACGAACCAACGGTCAGGAT-3ʹ	50
	ChuA.2 5ʹ-TGCCGCCAGTACCAAAGACA-3ʹ
yjaA	YjaA.1 5ʹ-TGAAGTGTCAGGAGACGCTG-3’
	YjaA.2 5ʹ-ATGGAGAATGCGTTCCTCAAC-3ʹ
tspE4.C2	TspE4C2.1 5ʹ-GAGTAATGTCGGGGCATTCA-3ʹ
	TspE4C2.2 5ʹ-CGCGCCAACAAAGTATTACG-3ʹ
β-lactmases
blaTEM	TEM_fwd 5ʹ-GCATCTTACGGATGGCATGA-3ʹ	41
	TEM_rev 5ʹ-GTCCTCCGATCGTTGTCAGAA-3ʹ
	TEM_probe Fam-CAGTGCTGCCATAACCATGAGTGA-BHQ-1
CIT-type AmpCs	CMY_fwd 5ʹ-GGCAAACAGTGGCAGGGTAT-3ʹ
	CMY_rev 5ʹ-AATGCGGCTTTATCCCTAACG-3ʹ
	CMY_probe ROX-CCTACCGCTGCAGATCCCCGATG-BHQ-2
blaSHV	SHV_fwd 5ʹ-TCCCATGATGAGCACCTTTAAA-3ʹ
	SHV_rev 5ʹ-TCCTGCTGGCGATAGTGGAT-3ʹ
	SHV_probe Cy5-TGCCGGTGACGAACAGCTGGAG-BHQ-2
blaCTX-M	CTX-A_fwd 5ʹ-CGGGCRATGGCGCARAC-3ʹ
	CTX-A_rev 5ʹ-TGCRCCGGTSGTATTGCC-3ʹ
	CTX-A_probe Yakima Yellow-CCARCGGGCGCAGYTGGTGAC-3Dab
	CTX-B_fwd 5ʹ-ACCGAGCCSACGCTCAA-3ʹ
	CTX-B_rev 5ʹ-CCGCTGCCGGTTTTATC-3ʹ
	CTX-B_probe: Yakima Yellow-CCCGCGYGATACCACCACGC-3Dab
