# Supplementary material for: The Role of European Starlings (Sturnus vulgaris) in the Dissemination of Multidrug-Resistant Escherichia coli among Concentrated Animal Feeding Operations
Source: Sci Rep. 2020 May 15;10:8093. doi: 10.1038/s41598-020-64544-w (PMC7229194; doi:10.1038/s41598-020-64544-w)
Supplement: Supplementary file 7 — Supplementary information7. [file 41598_2020_64544_MOESM7_ESM.xlsx]

## Sheet: AllQuast.txt
Supplemental S7. WGS assembly statistics.
Isolate #	# Scaffolds	Largest contig	Total length	GC (%)	N50	N75	Annotations
1375	241	119958	4697265	50.72	47653	29691	4334
1377	253	197436	4582923	50.87	53048	30935	4269
1383	792	71984	4906333	50.65	13268	7020	4582
1385	397	77016	4769809	50.87	26717	15126	4447
1386	510	84283	4922098	50.71	23672	12912	4655
1389	151	284949	4799974	50.71	98275	59170	4475
1390	398	165549	4565129	50.8	25636	13114	4181
1391	488	124289	5184062	50.69	34888	16941	4801
1392	290	218713	4938891	50.65	66760	32751	4528
1393	532	141828	4951256	50.75	39544	18061	4580
1395	471	125276	4987633	50.66	26261	13212	4694
1399	1681	22352	4879706	50.79	4915	2679	4539
1400	371	124798	4897786	50.47	32842	16390	4635
1404	232	207353	5058612	50.62	51736	29553	4632
1406	317	234008	5013001	50.57	52929	32826	4615
1407	472	106926	5033355	50.71	21830	12883	4689
1410	246	207869	4922000	50.65	48904	29135	4500
1412	276	159089	4750984	50.75	36619	21421	4434
1413	286	220730	4869885	50.72	43296	22363	4579
1414	437	137741	5097188	50.68	30881	15734	4751
1416	416	191372	4928258	50.73	25611	13331	4561
1418	399	157841	5006197	50.56	31715	16773	4700
1421	326	271312	5226087	50.65	69323	30866	4899
1423	252	333007	5226187	50.63	143290	84691	4896
1427	319	132795	5006659	50.84	36567	17623	4664
1435	457	160850	4993936	50.63	30200	14032	4689
1444	401	184091	4900817	50.79	33316	16126	4606
1450	422	100058	4935989	50.66	28705	15462	4635
1470	439	145282	5156893	50.75	27467	12857	4938
1478	384	162634	5255172	50.64	33377	18688	5023
1479	358	209893	4962702	50.56	75220	33751	4646
1483	463	119590	4977014	50.71	27772	12874	4668
1484	354	127084	5223526	50.64	39379	18912	4854
1493	204	188139	5218440	50.51	84857	41812	4875
1495	489	162058	5316616	50.59	32829	16259	5084
1498	356	160016	5159339	50.68	46821	24603	4888
1499	403	103412	5125662	50.69	34347	17566	4793
1503	444	134342	5237868	50.49	32787	18089	4977
1506	296	242363	5159593	50.62	63919	26962	4883
1566	240	294942	4852864	50.85	46951	25985	4514
1567	222	175060	4794064	50.81	51222	30024	4514
1582	289	204996	5048135	50.58	61704	31105	4627
1594	313	125099	4926743	50.66	35151	18300	4643
1598	385	207192	5142041	50.74	35901	18824	4790
1619	148	314607	5087083	50.92	138101	80133	4766
1640	376	235620	5127620	50.67	30063	16210	4802
2124	334	193182	5182471	50.85	36078	20337	4844
2125	376	219708	5111758	50.72	49158	25686	4776
2960	362	291111	5084182	50.76	39670	19522	4727
2961	166	565034	4881476	50.71	180973	72797	4569
2962	164	288851	4879272	50.71	119192	50726	4574
2963	252	434589	5229225	50.61	129737	73908	4899
2966	269	159212	4986791	50.95	54288	26729	4687
2967	142	369028	4875700	50.71	225769	81990	4566
3458	218	382572	5297051	50.74	158802	83337	4989
3460	229	739161	5234176	50.76	155984	73640	4928
3544	198	362499	5170877	50.45	170189	106991	4850
3548	404	134582	5281604	50.58	34090	15785	4941
3549	278	268327	4934382	50.65	42313	22406	4604
3551	138	377803	4613537	50.82	112380	66619	4262
3553	248	356585	4931535	50.65	51438	25538	4583
3556	215	321159	4853918	50.71	71575	35239	4553
3611	337	375028	5426260	50.5	103140	41317	5206
3612	236	298354	4989915	50.59	93535	41322	4712
3613	252	298354	4993890	50.59	92863	40758	4706
3614	309	186814	4965379	50.81	38562	20144	4684
